# Supplementary material for: Shared and Cell-Type-Specific Gene Expression Patterns Associated With Autism Revealed by Integrative Regularized Non-Negative Matrix Factorization
Source: Front Genet. 2022 May 11;13:865371. doi: 10.3389/fgene.2022.865371 (PMC9130660; doi:10.3389/fgene.2022.865371)
Supplement: Supplementary file 1 [file Table2.XLSX]

## Sheet: W
module	active_gene	goterm	asd_p.adj
W_M78	COL9A1,GRIK1,LPPR1,PPAP2B,LHFPL3,TRHDE,FAM89A,TRIM67,SEL1L3,KCNIP1,HTR2C,SORCS2,MGAT4C,SAMD5,CD36,IL26,GDPD2,NELL1,RANBP17,PPAPDC1A,GALNT14,GRIN3A,ROR1,FGFR1,TLE4,KIAA1211,SOX11,KIAA1024,NXPH2,ZNF385D,RUNX2,VWA2,ASTN2,RSAD2,CDHR1,UST,PCDH11Y,SATB1,PAPPA,BCL11B,RALYL,EPB41L4A,RAB3B,GRIP1,GCSAM,TSHZ3,KCNB2,ENOX2,DIP2A,GPC6,FARP1,SEMA5B,LRRC4C,ANKRD44,TRPC3,SH3RF3,KIAA1217,DCC,NR4A3,GALNT10,MPPED2,C…	GO:0030864:cortical actin cytoskeleton	112/661(3.15e-27)
W_M91	ADAMTS17,PPARGC1A,BTBD11,FBLN7,TMEM132C,DPP10,DLGAP2,ADCY1,KIAA1217,AGBL4,PLCL1,ZNF804A,FGF12,KAZN,ANK1,RUNX2,FRMD5,TRPC5,ERC2,DLGAP1,ENOX1,ATRNL1,DLC1,SULF1,FMN1,PLXNA4,ERBB4,EQTN,NHS,TMEM108,LDLRAD4,MYO5B,SLC4A4,PRKCA,ANKRD18A,FAM19A2,NDST3,FAM78B,TENM1,SOX5,RPS6KA2,HS6ST3,ETV6,SYN2,AGA,SLC9A9,SNRPN,SHISA9,GNAL,STXBP5L,NXPH1,KLF12,HECW1,DTNA,RAPGEF5,CNTNAP5,ESRRG,ANO4,ZNF385D,CEMIP,SLIT2,TENM2,…	GO:0030201:heparan sulfate proteoglycan metabolic process,GO:0015012:heparan sulfate proteoglycan biosynthetic process,GO:0061333:renal tubule morphogenesis,GO:0061326:renal tubule development,GO:0021872:forebrain generation of neurons,GO:0060675:ureteric bud morphogenesis,GO:0072171:mesonephric tubule morphogenesis,GO:0072080:nephron tubule development,GO:0072078:nephron tubule morphogenesis,GO:…	123/833(1.75e-24)
W_M42	PDE1C,MKX,TMTC4,GRIK3,PRKG1,CALD1,PTPRZ1,PLOD2,NETO1,DNER,SLC12A7,CDH10,RXFP1,TRABD2A,GLIPR1,LRP1B,PDE4B,LRRK1,TENM4,CNTN3,NCALD,SORCS3,KCNK2,CCDC85A,SLC9A9,CNTN5,KCNC2,TMTC2,FSTL4,SORCS1,CPNE4,EPHA3,PCDH7,KLHL5,PHACTR1,CPNE8,SAMD5,CAMK2D,BCL11A,ADRA2A,ASTN2,ARSJ,GPC6,RNF182,SLC24A2,KLF12,KLHL32,ASAP2,PCLO,PCDH15,SYT9,PDE1A,UNC13C,IL1RAPL2,OR1L8,FAM3C,HIVEP1,CCSER1,RYR2,PID1,CDH7,FZD6,FNBP1L,CCDC…	GO:1902305:regulation of sodium ion transmembrane transport,GO:0015459:potassium channel regulator activity,GO:0099072:regulation of postsynaptic membrane neurotransmitter receptor levels,GO:0003407:neural retina development,GO:1903779:regulation of cardiac conduction,GO:0006906:vesicle fusion,GO:0090174:organelle membrane fusion,GO:0048284:organelle fusion	108/676(8.17e-24)
W_M10	GPC6,PDZD2,RGS6,CUX2,ONECUT2,LRRTM4,RCAN2,GLIS3,HS6ST3,PVRL3,SEMA6D,NTRK3,DGKB,FREM3,GYPB,GALNT13,SGCD,CDH22,ST6GALNAC5,SLC4A4,RGS7,GRIA4,LRRC2,BICC1,FAM19A1,GALNT18,TEK,NPAS3,LINGO2,SLC12A8,KCNN2,HTR4,MAPK4,MPPED2,RASGRF2,GULP1,PAMR1,KCTD1,CA10,HDAC9,TMEM132D,MED12L,RFTN1,BRINP2,LDB2,IGSF11,NWD2,TENM2,CHST9,RFX3,IL1RAPL1,EXPH5,EPB41L3,FLRT2,CNTN4,ATRNL1,CACNA2D1,GRIA3,NLK,ZBTB7C,PDE7B,KIRREL3,PD…	GO:0098815:modulation of excitatory postsynaptic potential,GO:0032410:negative regulation of transporter activity	114/790(2.01e-21)
W_M51	THEMIS,LRP1B,MCTP1,NCAM2,IL33,ROBO1,SLC35F3,CSGALNACT1,PRKD1,SOX5,CNTN6,DCHS2,RIT2,CNTN4,CCK,CTNNA2,COL19A1,EFNA5,NRG1,GRM1,GRIK3,NETO1,PDGFC,SLC35F1,ESRRG,ZNF804B,NFIA,RUNX1T1,ADAMTS3,KCTD16,SYN3,PRRX1,UNC5C,PXDN,TMEM132D,MMD,FRMD6,GRIA1,DKK2,POU6F2,ARHGAP18,MOXD1,COL24A1,GALNT14,KCNT2,KIAA1958,PTER,SEC24D,DACH1,CDH6,FIGN,SORCS1,PLXDC2,PLA2G7,CDH12,OPRK1,DOK6,KCNH7,AK5,B3GALT2,SLIT3,RGS6,CHST9,S…	GO:0046785:microtubule polymerization,GO:0050848:regulation of calcium-mediated signaling,GO:1901019:regulation of calcium ion transmembrane transporter activity,GO:0031109:microtubule polymerization or depolymerization	110/756(8.15e-21)
W_M32	SV2C,TOX3,TXK,RIT2,GLIS3,NOX4,NRG1,TYR,PPARGC1A,TOX2,VAV3,MYO16,NEFM,SPOCK3,ESRRG,PLA2R1,LCP2,KAZN,COL5A2,CAMKMT,ANKRD29,TMEM132C,PTPRM,FIGN,ARHGAP26,PLXNA4,CA10,SGCD,SHROOM3,SLC35F3,ANO4,TMPRSS11D,COL24A1,CDHR3,COL6A1,CDH18,LAMA4,ITPR2,CDH20,SNRPN,ENPEP,DCC,FSTL4,RAB3C,QRFPR,TSPAN5,SMPX,HDAC9,PRUNE2,VAMP1,NHS,EPHA6,TMTC1,COL18A1,NELL1,NTM,GAS2,CERS6,PEX5L,NPAS3,FAM135B,ADAM23,CACNA2D3,DSCAM,CHST…	GO:0046834:lipid phosphorylation,GO:0048010:vascular endothelial growth factor receptor signaling pathway,GO:0050905:neuromuscular process,GO:0032092:positive regulation of protein binding,GO:1903510:mucopolysaccharide metabolic process,GO:0051591:response to cAMP,GO:0034284:response to monosaccharide,GO:0009749:response to glucose,GO:0009746:response to hexose	106/720(2.55e-20)
W_M34	TSHZ2,ABCA4,GOLIM4,DCC,IL1RAPL2,PLCXD3,SLC22A25,LYPD6B,ANXA1,COBLL1,TOX,RARB,VWC2L,SLC22A24,LOXHD1,INPP4B,PAPSS2,SCARA3,TSHZ3,ALCAM,RORA,FOXP2,CNTN5,SLC44A5,HTR1F,MET,SLC22A10,CNTNAP4,PTCHD4,LAMA4,RASSF4,EDIL3,RORB,COL5A1,SLC38A11,DPY19L3,POU6F2,BACH2,FAM19A2,ST8SIA4,PALM2,KCND3,IL1RAP,FRMD5,KHDRBS2,GRB7,TPBG,GABRG1,MAGI3,SCN9A,COL6A1,PELI2,SLC5A4,VWC2,CNTNAP2,KIF16B,FSTL4,HS3ST3B1,CTNNA2,SPATS2L…	GO:0001578:microtubule bundle formation,GO:0005923:bicellular tight junction,GO:0043296:apical junction complex,GO:0070160:tight junction,GO:0009582:detection of abiotic stimulus	101/674(8.92e-20)
W_M26	NTNG1,ADCY8,CLMN,TRHDE,CNTNAP5,LPP,PRSS12,ARL15,LRRC4C,FGF13,COL5A2,COBLL1,CCDC68,SEMA6A,CARTPT,PTPRT,UNC5D,LAMA2,MAST4,SPHKAP,GRB14,ADARB2,GRM7,CA10,SCRG1,CDH20,L3MBTL4,CALB1,UNC13C,CUX2,TRAF5,TCERG1L,SLC38A11,GRM3,TRPS1,PCED1B,DCC,RORA,EPHA6,PARM1,BTNL9,ADGRF5,CDHR3,CNTN5,MOB3B,PTPRZ1,SMARCA2,NYAP2,PLA2R1,RIT2,UST,KCNH5,ADAMTS9,PTPRK,PTPRM,ROBO2,FMN1,CSMD2,FAM19A1,TMEM26,LPCAT2,LDLRAD4,KIAA0226…	GO:0099084:postsynaptic specialization organization,GO:0099068:postsynapse assembly,GO:0097106:postsynaptic density organization,GO:0001952:regulation of cell-matrix adhesion	96/619(9.78e-20)
W_M92	ADAMTSL1,SULF1,MCC,TRPM3,SEMA3E,SEMA5A,HS3ST4,ANKRD18A,DLC1,RYR3,KIAA1217,NRP1,TRPC6,SDK1,MEIS2,COL24A1,TLE4,B3GALTL,TMEFF2,LUZP2,FILIP1,ABCB1,TENM1,ASIC2,TIAM1,DPP10,KCNH5,RSPO2,GNAL,SLC8A1,ROBO2,GRM8,GRIK3,DSCAML1,SNTG2,SLC35F1,ANTXR1,VANGL2,GRIK4,CAV1,SLC4A4,LRP8,PDE1A,SEC24D,SRGAP1,ZFPM2,SYT6,LRP1B,PDE4B,BMP3,SYNPO2,CLSTN2,ERBB4,GHR,SLIT1,C8orf34,SGCZ,MCTP1,CPNE8,PTGFR,ADCY1,PCDH15,MDGA2,NOS1…	GO:0005901:caveola,GO:0010522:regulation of calcium ion transport into cytosol,GO:0043279:response to alkaloid,GO:0003002:regionalization,GO:0021915:neural tube development,GO:0034763:negative regulation of transmembrane transport	94/601(1.59e-19)
W_M3	COL21A1,CMTM8,GRIN3A,MYBPC1,SMYD2,CACNG5,TRABD2A,PRUNE2,CDH20,RBM20,NPY2R,FAM19A1,KCNH7,UNC13C,ARSJ,CAMK2D,DPP10,ARL15,NDST4,PDE1C,NOX4,IL1RAPL2,OPRM1,PCDH15,PDE4B,GRID2,B3GALT5,NKAIN2,TLL1,DNAH6,NFIB,CNTN3,LHFP,KCNAB1,ETV1,PID1,ANTXR2,NRG1,TMEM117,PCP4,RAB27B,PCED1B,TMSB10,NYAP2,CLSTN2,L3MBTL4,ST6GALNAC3,NLGN1,PDE3B,ROBO2,FAM135B,CADPS2,GRM8,PDE1A,TYR,RGS6,FAM162B,FNBP1L,PIWIL4,ST6GALNAC5,CDH7,L…	GO:0110020:regulation of actomyosin structure organization,GO:0032231:regulation of actin filament bundle assembly,GO:0051492:regulation of stress fiber assembly,GO:0002040:sprouting angiogenesis	93/627(1.28e-17)
W_M14	IFI16,RBM42,PEX5L,PCDH18,SEMA3C,NKIRAS2,ARPP21,EMG1,ARHGAP18,CHSY3,CSGALNACT1,ZNF132,ENKD1,PRR16,FUOM,SRGAP1,TSSC4,MARCH1,SNCAIP,CCP110,SYT10,AQP9,SDK1,ZNF485,ATP2B4,SASS6,STARD13,KCNH7,MAPK7,KIAA1549L,FAT4,SORCS3,ADARB2,SHC4,TEX9,LRP12,PLD5,LPPR1,MNS1,NCAM2,GRM7,SLC5A4,FRMPD4,NRXN1,LMO3,LRP2BP,KCTD8,PTGFR,CSRP2,TRMT2A,ZNF891,KIF23,CDKN1B,CYP3A5,FAM133A,MAP3K6,SCLT1,GRIK2,PSD3,NIPAL3,COL21A1,LRRC…	GO:0035176:social behavior,GO:0051703:intraspecies interaction between organisms,GO:0030512:negative regulation of transforming growth factor beta receptor signaling pathway,GO:1903845:negative regulation of cellular response to transforming growth factor beta stimulus,GO:0009798:axis specification,GO:0060021:roof of mouth development	106/781(1.69e-17)
W_M7	IRAK3,FBN2,SLC2A2,SLC7A11,OLFM3,ALCAM,EDIL3,KCNT2,COL11A1,ADRA1B,KCNG2,LRRC63,TMEM100,CLSTN2,LYPD1,FAM126A,CDKN1C,CHRNA2,CALB2,LYZL4,ARHGAP28,ANTXR2,HS6ST3,DPYSL3,EFS,NPAS3,WWP1,GALNTL6,FBXW7,LRP1B,KCNQ5,MCC,AFAP1,B4GALT6,RGS12,CDH20,FAM162B,PPP1R1C,CNTNAP4,HDAC9,NLGN1,DPF3,MLIP,CDH8,ARPP21,CPE,CCDC85A,PATE4,SDC2,ZNF536,PDE7B,SYTL2,RXRG,EPHB1,BMP4,ASIC2,ANGPT1,ADARB2,MYBPHL,PCDH9,ENAH,ENTPD3,ZMAT…	GO:0005237:inhibitory extracellular ligand-gated ion channel activity,GO:0099095:ligand-gated anion channel activity,GO:0002088:lens development in camera-type eye,GO:0008217:regulation of blood pressure,GO:0043502:regulation of muscle adaptation,GO:0005976:polysaccharide metabolic process,GO:0002027:regulation of heart rate,GO:0006163:purine nucleotide metabolic process,GO:0072521:purine-contain…	98/692(2.99e-17)
W_M41	COL5A2,LAMA2,ADGRF5,NTNG1,SYT10,GULP1,FAM162B,GLIS3,PTPRK,ZBBX,OPRM1,GLRA3,ROS1,PLS3,ARHGAP28,LPL,RIT2,LHFP,UNC5D,RFX3,ANO3,HDAC9,SEMA6A,NECAB1,CNTNAP2,CAV2,ZNF521,NR3C2,TESPA1,TRPS1,CDH8,LPP,HS6ST3,FLRT2,MAST4,FABP7,ANTXR2,GAB1,PAG1,ST6GALNAC5,GRB14,CALB1,SNTG1,TES,SCRG1,RHOBTB1,CHRDL1,LRRC4C,FRMD6,ASB2,FAM13A,MET,KCNB2,EFNA5,CAPS2,RAPGEF5,ONECUT2,SYNPR,MARCH1,MGAT4C,SLC38A11,MLLT3,WWC2,MED12L,G…	GO:0005546:phosphatidylinositol-4,5-bisphosphate binding,GO:0043178:alcohol binding,GO:0055002:striated muscle cell development,GO:0030833:regulation of actin filament polymerization,GO:0044070:regulation of anion transport,GO:0055001:muscle cell development,GO:0034766:negative regulation of ion transmembrane transport	96/707(1.54e-15)
W_M83	EPHA6,SAMD3,PHACTR2,GRM1,STXBP6,GNAL,GRID2,LAMP5,PALMD,BRINP3,PDE8B,SGCD,NHSL2,NECAB2,ADAMTS16,DOCK10,KLHL1,FGFR2,DTNBP1,DAB1,ROBO1,WSCD1,PDZD2,CDH9,PDE1A,DOK6,MGP,NPTX2,GRIK4,SLIT2,PPP4R4,DAPK1,RPS6KA2,PTPRO,TTC34,NPAS3,GALNT18,ATP2B4,KCNIP2,FLRT2,SLC35F4,PPARG,TMTC1,OTOF,KIF26B,CDH22,UTRN,FAT4,PAM,PRKG2,FBN2,RGS6,MYO6,TMEM200A,SEMA3D,MAP3K5,CELF2,CFLAR,LRRC8B,GPC6,UPP2,PKP4,GABRA2,KCNN3,SLC24A4…	GO:0009898:cytoplasmic side of plasma membrane,GO:0055006:cardiac cell development,GO:0017016:Ras GTPase binding	97/720(1.71e-15)
W_M28	C8orf4,CDH12,DGKG,MOXD1,MAP3K5,CRYBG3,GLP2R,SLC24A4,KIAA1211L,NCAM2,TMTC1,KIRREL3,CBLN4,COL19A1,RASGRF2,SORBS2,GRID2,DKK2,SGCZ,EPB41L2,CALB1,SNED1,CDH7,KIAA1217,TEAD1,PDE7B,PACRG,ZBBX,CALCRL,ESRRG,PCDH7,PTK2B,ADGRL2,MAML2,NOS1AP,ACVR1C,RNF152,MAN1A1,CMTM8,SLC8A1,PCSK5,GRIK1,CDH18,KIZ,STK4,PDE4B,ZNF804A,MKX,BCL11A,ROBO2,PAM,COL25A1,NEO1,KCNH1,KIF26B,CACNA2D3,DTNA,GULP1,ZNF385B,ETV6,NRXN3,SSFA2,PAM…	GO:0060997:dendritic spine morphogenesis,GO:0034404:nucleobase-containing small molecule biosynthetic process,GO:0005581:collagen trimer	108/862(3.29e-15)
W_M53	ADAMTS17,TOX,TNNT2,SULF2,DACH1,PDZRN4,TRIM22,VAV3,NPFFR2,ITGA11,SCARA3,FOXP2,CCDC85A,GLDN,RUNX2,RXFP1,PRKD1,PLOD2,DCHS2,KCNH5,CNTNAP4,KAZN,ARHGAP18,PCDH10,PACRG,NPAS3,LRP1B,TLL1,SLC9A9,SEC16B,EPHA3,TACR1,HES1,TSHZ1,COL18A1,HS3ST2,CPNE4,IL10RA,CTNNA2,IL1RAPL2,PKD2L1,SAMD5,PTPRK,OPRM1,FAM189A1,B3GALTL,UNC5B,OR52N4,ELAVL2,RHOJ,FAM19A2,ESRRG,GALNT14,PLXDC2,EXT1,SPOCK1,GAN,CREB5,RNASE1,CLSTN2,ADGRL2,K…	GO:0021675:nerve development	90/648(4.96e-15)
W_M81	CHST9,PDGFD,TOX,NTNG1,UNC5D,TMEM255A,CA1,VAV3,LAMP5,SFTA3,CA13,CDHR3,SFRP1,SEMA3B,GRIA4,HCRTR2,CA2,EYA4,CA8,CACNA2D1,SEMA6D,PDZD2,C7orf72,TXK,MYB,HAP1,NKAIN3,FGF13,SYNDIG1,KIRREL,MYRFL,CPNE8,IGSF11,MYO16,ID2,COL4A2,RAB3IP,ZBTB7C,ATRNL1,COL4A1,CHRDL1,TCF12,ST6GAL2,SYT1,SV2C,UNC5C,ARHGAP31,MPDZ,TRPS1,NFIB,EML6,RNF150,PTPRT,GRIN2A,LINC01314,SGMS1,KIAA1211,MTUS2,FBXL7,GRIP1,CRTAC1,KIRREL3,FSTL5,PREX2…	GO:0034614:cellular response to reactive oxygen species	90/651(6.73e-15)
W_M25	ITGA1,PCSK5,MDFIC,SEMA3D,DLC1,ITPR2,NPFFR2,KIAA1217,MARCH1,NFIA,ASTN2,CTGF,SEMA3C,ROBO2,PCDH11X,TLE4,AMOTL1,OLFML2B,ROS1,GARNL3,FILIP1,PCOLCE2,DGKH,GALR1,HS3ST4,MCTP2,EDNRA,LINC01314,VWA5A,RARRES2,ADRA1A,XKR4,RBM20,ARSJ,KLHL5,DDR2,B3GALT2,FUT9,TENM3,EPHA5,OSBPL3,ADAMTSL3,DACH1,NFIB,PIWIL4,TENM1,TRPS1,BARD1,SEZ6L,GRAMD3,CDH9,TNIK,DOCK4,MCC,RXFP1,SEMA3E,ZBTB7C,BRINP3,QRFPR,CDH10,NR4A2,ETV1,TMEFF2,D…	GO:0006942:regulation of striated muscle contraction,GO:0055017:cardiac muscle tissue growth,GO:0060419:heart growth,GO:0005085:guanyl-nucleotide exchange factor activity,GO:0001653:peptide receptor activity,GO:0007189:adenylate cyclase-activating G protein-coupled receptor signaling pathway,GO:0051402:neuron apoptotic process,GO:0043535:regulation of blood vessel endothelial cell migration,GO:00…	80/546(1.86e-14)
W_M45	ELAVL2,KCNG2,FAM126A,PTPRK,FAM135B,TMTC1,OR1L8,GPC5,SNCA,SORCS1,CLEC19A,PID1,CNTN3,PDE4B,NKAIN2,MARCH1,COL24A1,LRP1B,CSMD3,HS3ST2,HTR4,SSTR2,NAV3,FAM13C,GRIA1,CPNE4,TRPM3,FSTL5,PRUNE2,KHDRBS3,EMB,ADTRP,TEAD1,CLSTN2,SEMA3D,DNAH14,ST6GAL2,GRM8,PCDH17,MUM1L1,RYR2,MKX,SMYD2,DPP10,SEMA5A,MARK1,GPATCH2,MCTP1,SLC35F3,RXFP1,AHNAK2,MBOAT2,FAM189A1,OCA2,MSMO1,TMEM117,DPYD,SGK1,TMEM232,ANO3,GAP43,PCDH9,MAN2…	GO:2000117:negative regulation of cysteine-type endopeptidase activity,GO:0045913:positive regulation of carbohydrate metabolic process,GO:0043154:negative regulation of cysteine-type endopeptidase activity involved in apoptotic process	104/860(2.03e-13)
W_M99	PXDN,C8orf34,DGKG,NFIA,EFEMP1,TENM3,MYO16,CNR1,SLIT3,RUNX1T1,CFLAR,ROBO2,PPP4R4,RPS6KA5,SGCZ,TRIQK,PTPRK,RAVER2,CACNA1E,BRINP3,GRIA1,ZHX2,SNTG2,MCTP1,GRIK3,NCAM2,THEMIS,PTER,WISP1,QKI,NTM,SNED1,CNTN4,PELI1,NET1,CLEC19A,OPRK1,DAB1,FAM65B,TOX3,ATP2B4,NOS1AP,FHOD3,FRMD6,MYOM2,CDH9,ETV6,KCTD16,DPYD,SOX5,GRID2,COL19A1,TMEM108,DNAH14,C4orf32,SEC24D,SLC7A14,AFF2,SYT17,GNG2,GRIK4,ITGB8,GREM1,SLC35F3,ADAM…	GO:0004970:ionotropic glutamate receptor activity,GO:0043507:positive regulation of JUN kinase activity,GO:0043506:regulation of JUN kinase activity	91/699(2.16e-13)
W_M95	SLC22A3,LRRC46,RGS6,SMOC1,PDE3A,ABI3BP,NELL1,MAF,CHRNA2,MCTP2,VIP,PROS1,SEMA6D,EFNA4,HTRA1,PTH2R,SLC35F3,CCNG2,SNTG1,MYLIP,NELL2,PTHLH,ARHGAP36,HS3ST3B1,RGS8,TTC38,NR3C2,PIK3R1,ASIC1,EPHB1,VWDE,HEG1,DNAH14,CHST15,GPR149,DSCAM,PCP4,SLC24A3,SLC12A7,BSPRY,CHD7,C14orf105,LRFN2,C14orf37,SEMA5A,THSD7A,KCNN3,CDH10,ZNF536,TMEM63A,ASIC4,TP53I11,LOXHD1,C3orf70,CRH,SRPX2,DCLK1,PTPRE,PPP1R1C,PREX2,VWC2L,LMO2…	GO:0004714:transmembrane receptor protein tyrosine kinase activity,GO:0019199:transmembrane receptor protein kinase activity,GO:0030282:bone mineralization,GO:0042471:ear morphogenesis,GO:0031214:biomineral tissue development,GO:0110148:biomineralization,GO:0045471:response to ethanol,GO:0071695:anatomical structure maturation,GO:0007601:visual perception,GO:0098862:cluster of actin-based cell pr…	85/635(4.54e-13)
W_M59	ZC3H12B,SLC22A25,AGBL4,LMF1,XYLT1,DLGAP2,KCND3,SYNDIG1,LRFN2,COLQ,RNF130,IRAK1BP1,SLC22A15,SLC22A24,KIAA2022,KAZN,ZC4H2,STXBP5L,CCDC30,PKNOX2,XRRA1,SCLT1,CDH22,EFCAB13,ZNF155,SNED1,ZNF124,SH3RF3,HECW1,ZBTB16,LDLRAD4,KIAA1328,PZP,SYN2,ANKMY1,SUSD4,SYN3,RSPH3,MCHR2,UBE3A,TCERG1L,MTUS2,PLG,SHISA9,MARCH4,ANKRD30BL,PACRG,MYRIP,DSCAM,SCGB2B2,COBL,SEZ6L,SLIT1,PLXNA4,SLC22A10,SHISA6,NPAS2,RNF169,AGPAT4,Z…	GO:1900076:regulation of cellular response to insulin stimulus	101/835(5.97e-13)
W_M55	FBXL7,NRG1,TRPC3,FGF13,KIT,UNC13C,EYA4,TMEM132D,PTCHD4,POU6F2,PDGFRA,GRIN2A,PID1,PMEPA1,NXPH2,ARHGAP31,BCL11B,GOLIM4,MYO16,SV2C,FGF14,HPCAL1,FREM1,DGKD,ADARB2,NFIB,NYAP2,EPHA3,KCNH5,KCNAB1,PRKCB,PDZD2,SLC6A1,UNC5C,DNER,DGKB,LINC01314,ALK,PTPRT,BRINP2,GPR63,RAB3C,IGSF11,CNTNAP5,HAPLN1,CACNA2D1,COBL,KCNIP1,MCTP1,DOCK10,ZNF536,RGS7,SLC35F1,ABI1,MGAT4C,GALNT18,SGK1,EGFR,GAD2,IL1RAPL1,EXT1,SPOCK1,ST6G…	GO:0048660:regulation of smooth muscle cell proliferation,GO:0048659:smooth muscle cell proliferation	79/645(6.71e-10)
W_M98	CARTPT,PALMD,GRB14,GPC6,PPARG,ITGA4,SERPINE2,ITPR2,EPHA6,PNLIPRP3,CYP46A1,RERG,CRYBG3,KIAA1377,NPAS3,PDZD2,PDE1C,RFX3,FGFR2,SGCD,DKK1,RASGRF2,KIF13A,PCSK6,MPP6,SLFN11,COL4A2,PTPN13,NEUROD1,CPNE8,ROBO1,IQCA1,RCAN2,TCERG1L,LINGO2,TMEM108,PRKG2,FABP7,CYP39A1,TAF7L,C3orf70,PCDH19,SPOCK3,ADAM33,DAPK1,ENOX1,LTK,CYP1B1,GABRA3,FREM3,ENC1,VSTM2A,GALNT13,ZNF558,CALB1,TEK,SLC4A4,GRIA4,CAMK4,ANGPTL5,DIAPH2,D…	GO:0008543:fibroblast growth factor receptor signaling pathway,GO:0001726:ruffle,GO:0051015:actin filament binding	82/688(1.04e-09)
W_M38	CCDC168,NOTCH2,SLC38A11,PLCH1,PIGV,TEX30,COBLL1,UBE2E3,VWC2L,GABRG1,ZNF681,SMUG1,TRHDE,NGB,DPF3,PTGFRN,C11orf42,PTCHD4,RORB,DCC,GMNC,KCNH5,GRB7,CCDC68,LRMP,ZBTB7C,IGSF3,FGF10,IL1RAP,MTMR11,PTPRT,FSTL5,BCAR3,CDH8,METTL21C,CXXC4,DPY19L1,BARD1,PLCXD3,POU6F2,FBXO32,MRAP2,SLC44A5,MB21D2,FRMD6,PARM1,RHOJ,SNTG1,HTR1F,KIF16B,TNNT2,TSHZ2,TWIST2,SLC35F1,KCND2,TTF1,CYP26B1,ST6GAL2,SOX5,ANKRD55,FAM213B,KLHL3…	GO:0007214:gamma-aminobutyric acid signaling pathway,GO:0032590:dendrite membrane	88/766(1.15e-09)
W_M15	HCRTR2,VCAN,MITF,CTGF,SGCZ,PCSK5,SLC15A5,UTRN,TENM1,SPHKAP,KIAA1217,LYPD1,KCNK2,PITPNC1,PTN,AMOTL1,RYR3,ADGRG6,PDZRN4,CDH24,HS3ST4,CALB2,MGAT4C,RAB3B,COL19A1,PCDH15,PDLIM3,PCDH11X,FRMD3,LMO3,OSBPL3,CABP7,NOTCH1,DAB2,ADD3,PIWIL4,TENM3,DCHS2,TLE4,BCL11B,ROBO2,DGKD,HAPLN1,ADAMTSL1,B2M,CNTNAP5,RNF152,CDH11,NPNT,GRAMD3,FAT4,ADAMTSL3,CDH10,DSCAML1,CHRM2,SORCS3,IL15,FRAS1,LHFPL3,XKR4,CDH6,NHLH2,GRID2,NR…	GO:0090092:regulation of transmembrane receptor protein serine/threonine kinase signaling pathway,GO:0007178:transmembrane receptor protein serine/threonine kinase signaling pathway,GO:0007179:transforming growth factor beta receptor signaling pathway,GO:0006898:receptor-mediated endocytosis,GO:0051048:negative regulation of secretion,GO:1903531:negative regulation of secretion by cell,GO:0042277…	65/487(1.71e-09)
W_M36	DLX1,RYR3,KCNIP4,ARAP2,HTR1E,THSD7A,LHFP,LINGO2,EXPH5,HTR2C,TSHZ2,PXDN,PTGDS,ARPP21,OLFM3,MAPK4,RERG,LRFN2,CNTN3,DPF3,PCDH7,L3MBTL4,SLC24A3,LRP4,DSCAM,LRRC3B,KCNH7,LRRC1,AK5,PTPRZ1,CSMD1,SLIT1,OLFM1,CRIM1,COL27A1,NLGN1,GALNT13,KCNT2,SLC5A8,CPE,SEZ6L,CXCL12,RGS17,CHD7,GRM7,PROX1,ADAMTS1,ASIC4,PTPRE,COL9A1,LRRC4C,NRXN1,MTUS2,PPAPDC1A,STARD13,HSPB6,PLCL2,ATP2B1,EPHA4,COL21A1,RGS12,ACSM4,SUSD4,NTRK3,…	GO:0071230:cellular response to amino acid stimulus,GO:0007281:germ cell development,GO:0048515:spermatid differentiation,GO:0003073:regulation of systemic arterial blood pressure,GO:0051668:localization within membrane,GO:0007286:spermatid development,GO:0001889:liver development,GO:0061008:hepaticobiliary system development	83/709(1.96e-09)
W_M5	FAM19A1,TRIP13,SORCS1,COL16A1,TP53RK,ZSCAN12,GOLGA5,PRICKLE4,CD36,ZNF34,TRIM35,ADAM33,UCKL1,RFX4,COPS2,BCAS1,TRMT5,PRKCD,ARHGAP36,ANP32B,MAT2B,PCSK2,LINS,GNAT3,RXRG,GMPPA,ASIC2,PPCS,SIPA1L2,AKIP1,TSPAN1,TRAPPC13,TFIP11,GNAL,ANKRD30B,CNTN5,CNTNAP4,ZCCHC4,CECR6,MPDU1,RPA2,ROPN1B,CXCL14,MAML3,GPR108,VAX2,EMC7,CHL1,CFP,OCA2,ZSCAN32,RHOXF1,ZNF229,ZNF385B,NTN4,RFC4,CNR1,NDNF,SCAMP3,LRRN3,OSER1,CHST11,C…	GO:0050795:regulation of behavior,GO:0010927:cellular component assembly involved in morphogenesis,GO:1901655:cellular response to ketone,GO:0000302:response to reactive oxygen species	79/747(9.36e-07)
W_M37	GAS2L3,RGS12,ZNF804B,NR4A2,CACHD1,GBE1,ZNF804A,STT3B,CHST11,ITGB8,ST8SIA2,MGAT5,SFMBT2,NKAIN3,SYNPR,SMYD1,GALNT14,WISP1,CRTAC1,DCSTAMP,CPNE4,TENM3,SORBS2,DHRS9,KCTD16,CNTN6,KLHL1,CADPS2,UNC5C,CD52,TMEM132D,SEMA6D,FRAS1,MYOM2,SLCO2A1,LSAMP,KLK6,TRPC5,ADAMTS19,ELOVL7,ANXA1,FAM110B,ERC2,THEMIS,TMEM98,SYTL5,TMEM144,GNG2,RASGRP1,TRHDE,SPOCK1,TRPC4,DOK6,GNB4,HLA-DRA,CADPS,SPOCK3,CNTN4,FAM126A,SATB2,COL…	GO:0031623:receptor internalization,GO:0045807:positive regulation of endocytosis,GO:0043524:negative regulation of neuron apoptotic process	62/549(4.7e-06)
W_M67	LRRC29,PFN4,SPRY4,PYCRL,UBQLN2,FAM228A,UXT,TINF2,ZNF222,KCTD5,SPDL1,ZNF268,UTP15,ZNF507,ZNF140,C19orf48,TUSC1,HHATL,NOG,SMIM19,CEP76,ZNF714,CA7,DOK5,NUP35,AKR7L,GPLD1,TRAF1,NSUN2,PPP1R2,COL12A1,C12orf29,SYCE1L,RASGRF1,TENM4,CAPN2,SETD4,HAS3,UNC13B,ZBTB26,SPTSSB,KCNMB4,BBS2,CPQ,ZNF221,LRRC75A,PPM1H,CCNB1IP1,PSMD5,SYCE1,DUSP12,SORL1,PLEKHB2,ST6GAL2,DLGAP2,ELMOD1,TAP2,BEST4,PPL,DPP10,C2orf74,FSTL4,G…	GO:0048207:vesicle targeting, rough ER to cis-Golgi,GO:0048208:COPII vesicle coating,GO:0060170:ciliary membrane,GO:0032580:Golgi cisterna membrane	89/928(1.03e-05)
W_M64	NLGN4Y,C9orf84,ZNF365,PCDH11Y,PLEKHA1,GAB1,PIK3CA,FAM13A,FGFR1OP2,C8orf88,ITGB3BP,UTP23,UPP2,ZSCAN31,SORT1,TMEM232,SH3GL2,C2orf88,RAPGEF2,EIF1AY,CPO,ZNF189,SESN1,PAPOLA,MIPOL1,PURG,CDH18,FMO5,WDR78,PARP8,CC2D2A,TTN,SLC5A4,TMPRSS11D,SNAP23,MEIKIN,LSMEM1,PGRMC2,MBNL2,ATP6AP1L,ZNF277,TDRD6,SLC5A3,ZNF547,CADPS2,MARCH7,COL28A1,SRPK1,SLC26A2,RALYL,BBS9,ATRNL1,FIP1L1,NXPE1,DSE,RPS6KC1,DCAF16,OR2L13,ZNF5…	GO:1990089:response to nerve growth factor,GO:0097733:photoreceptor cell cilium,GO:0097731:9+0 non-motile cilium,GO:0019003:GDP binding,GO:0001750:photoreceptor outer segment	97/1060(2.34e-05)
W_M40	C2orf44,ZBTB20,TRMT12,TRIM21,ANKEF1,NOX4,C9orf40,RHOC,TSHZ2,FIGN,GDA,ZNF727,GALNT13,DSEL,GRM7,GALNT10,ZNF510,NRP1,RGS8,DDX58,BMPER,TMEM168,UBE2Q1,LENG1,FAM126A,ATP13A5,C8orf34,NRXN1,AREG,PPAPDC1A,LUZP2,LRP1B,NR3C1,AK5,CMTR2,ZSCAN9,CSMD1,KCNT2,CD226,TYR,MAPK4,DSCAM,NEDD4L,ZCCHC4,SCG2,ZNF677,GPR149,GSTM3,NKAIN3,C2orf68,KNSTRN,TMEM35,SDK1,ARHGAP18,BCL2L11,PLXNA4,RASD2,BTG1,ANKRD28,CDH20,TMEM246,ZNF9…	GO:0048846:axon extension involved in axon guidance,GO:1902284:neuron projection extension involved in neuron projection guidance,GO:1902667:regulation of axon guidance,GO:0009791:post-embryonic development,GO:0050922:negative regulation of chemotaxis	78/801(4.33e-05)
W_M63	POSTN,MCTP2,PLD5,SYTL5,SMYD1,S100A10,RGS12,OLFML2B,PPP1R1A,LAYN,SYNPR,THTPA,ERCC4,FBXW8,NR4A2,GFRA1,GALNT14,PTGER3,HGF,CRTAC1,ITGB8,ITPKB,FRAS1,SPOCK3,KLHL1,GNG2,RNF152,SORBS2,ZNF804A,SEMA6D,SPOCK1,ZNF804B,TRPC5,UNC5C,KCNIP2,RPL31,SYT10,DSCAML1,MGAT5,TRPC4,KCTD16,DACH1,NWD2,GNB4,ITGA11,MOXD1,ERC2,SOCS2,GDPD5,CCNI,RPL3,AKR1C1,RIT2,CAPN13,CADPS,RERG,TMEM132D,LSAMP,ALK,MAMDC2,FAP,MAGI3,SFMBT2,OPRK1,…	GO:0010811:positive regulation of cell-substrate adhesion,GO:0055007:cardiac muscle cell differentiation,GO:0004857:enzyme inhibitor activity	54/484(5.9e-05)
W_M54	NPTX2,BDNF,DUSP6,HOMER1,EGR3,APLF,ENPEP,SORCS3,PCSK1,HSD17B12,ETV5,SPRY2,NFE2L2,SIK2,DUSP4,NR4A3,FOSL2,RASGRF1,LONRF2,PINLYP,SPRED1,SPRED2,PXYLP1,ZNF480,DNAJB5,GAP43,ZDHHC23,TIMP1,ZNF16,PYGL,TESPA1,HECTD2,FZD3,VPS8,CALCRL,UFC1,SERPINE2,MAML3,HIVEP2,PRKCB,SYNJ2,SHC3,NPAS2,CCDC37,RAPGEF5,TSPYL4,TXLNG,ARNT2,ZNF689,SCG2,TPT1,KCNV1,ID2,RGS4,ETV1,RANBP2,DUSP5,GPR3,RPS6KA3,SF3A1,RIMBP2,PHACTR1,CDH26,DUS…	GO:0000188:inactivation of MAPK activity,GO:0071375:cellular response to peptide hormone stimulus,GO:0070373:negative regulation of ERK1 and ERK2 cascade,GO:0042542:response to hydrogen peroxide,GO:0003725:double-stranded RNA binding,GO:0006275:regulation of DNA replication	76/839(0.00104)
W_M27	PLEKHA3,DYNLL2,PLP2,PPM1N,PTCH1,SDF2L1,POLR3GL,CCDC97,STK19,CPTP,ZNF543,PRIMPOL,TMEM189,FFAR4,ADAMTSL1,PNLIPRP3,ZNF436,LIX1L,UROC1,LPAR1,DUS4L,MARCH4,ANTXR1,GALK1,SPAG5,CUX2,C9orf9,PCDH8,C11orf68,KLHL35,USP21,PHF7,MAN1A1,ITPR2,ZNF551,TMEM246,ZNF219,SRSF4,MCM3,NKAIN2,SMARCA2,RPA3,HDGF,UBE2Q1,DGKG,FMR1,SIGMAR1,KIF26B,CDH12,EFNB3,TIAM1,RELT,BCL11A,CYGB,SLC12A5,FARP1,ZNF275,IMPDH2,ABCG4,PABPC1L,SMEK2…	GO:0090630:activation of GTPase activity	64/674(0.00136)
W_M66	FAM163A,COL27A1,ECE2,NNMT,CDH22,SLC24A4,KCNIP2,PCSK6,HPCAL1,PDGFD,WNT7A,CBLN2,THSD7A,TMEM132E,PDE8B,PNLDC1,ANKRD62,PRKCA,BICC1,MEIS2,LMF1,PDE7B,RASGRF2,CNTNAP5,GNAL,DGKA,SEMA5B,NDST3,COL5A1,MGAT4C,SHISA9,MAML3,ZNF804A,MAP3K5,PDZD2,SLC12A8,ABHD12B,SLCO2A1,KIRREL3,MN1,CD68,CUX2,TTC21A,EEPD1,LAMB1,SLIT3,GRIA4,ST3GAL5,CSMD2,LTK,SEMA4F,DGKG,SERPINE2,EPB41L2,GSDMB,ITPR1,NHSL2,MPPED2,MAN1A1,NTRK3,HECTD3…	GO:0000794:condensed nuclear chromosome	70/822(0.0184)

## Sheet: Ast
module	active_gene	goterm	asd_p.adj
Ast_M99	SCN7A,RGS13,VIP,BTC,MROH5,FGF5,FAM20A,ASB5,KCNA1,IL5RA,PCDH11Y,PCP4L1,P2RY6,VWA2,KIRREL,CLEC19A,OPN5,CBLN2,SLIT2,NOX4,NCAPG,NXPH2,ELMO1,EYA4,HTR4,ITGA4,PLXNA4,RDH12,NEK10,NXPH1,PTPRC,CNR1,CDH8,NRG1,LHFPL3,KLHL1,SPOCK3,LPPR5,PTPRT,SV2B,CDH12,NET1,ST18,KCNB2,SLC4A10,ITGA1,ABCA6,ZNF134,CA10,ELAVL4,NFIL3,CNTNAP4,TMEM132D,TRB,RALYL,CRTAC1,FGF12,ZMAT4,PRKCD,UGT8,MDGA2,RFESD,GULP1,PCDH11X,SEMA3D,NRAS,CN…	GO:0007626:locomotory behavior,GO:0005244:voltage-gated ion channel activity,GO:0022832:voltage-gated channel activity,GO:0022803:passive transmembrane transporter activity,GO:0042391:regulation of membrane potential,GO:0034765:regulation of ion transmembrane transport,GO:0015267:channel activity,GO:0001508:action potential,GO:0007416:synapse assembly,GO:0098742:cell-cell adhesion via plasma-memb…	46/331(6.28e-07)
Ast_M63	SLC22A25,GAD2,GAS2L3,SLITRK3,TRIM58,EIF4E1B,DYNLL2,FAM162B,HTR1F,GPR26,ZNF385B,PTPRO,SLC22A24,KHDRBS2,FGF9,CHGB,C1orf109,RAPGEF5,PARM1,KDELC2,ZNF549,ARID5A,CAMKV,MET,CENPE,TEK,ANO3,KCNIP4,PPP1R26,KRT3,PRSS12,KCTD5,PLA2G7,NWD2,KIRREL3,WSCD2,KCNH1,PBDC1,GJC3,KIAA2022,ATRNL1,NETO1,GLCE,TGM1,SLC22A9,SEC23B,APCDD1,C19orf73,SNTG1,CUX2,WNT9A,RYR2,EIF2AK3,GRK6,C2orf68,TUBGCP4,ZNF233,TRHDE,SHISA9,VIM,NUP1…	GO:0099055:integral component of postsynaptic membrane,GO:0098936:intrinsic component of postsynaptic membrane	51/474(0.000375)
Ast_M39	PTGS1,RBP5,SLCO4A1,RPUSD2,ZMYM6NB,GRK6,CHRAC1,AKR7L,SKOR1,GDPGP1,NOP9,BTN2A1,HGH1,EDEM2,METTL21A,SLC22A15,MSS51,SLC22A13,CYP2E1,NFE2L3,TP53INP2,ZNF761,RPL15,LTB,AKIP1,INSL6,ANAPC13,ZNF804B,MSANTD1,SETDB2,DUSP27,MAGEH1,AKR1C3,DHRS12,KCNJ5,BRMS1L,TGM1,GLB1L2,NPY1R,ZNF630,HNRNPR,COPS4,MINPP1,OSBPL7,ZNF567,ZNF429,DPCD,HLA-DPA1,PIM2,CCT6A,TMEM258,OPN4,PSMD6,NR2F6,KIZ,ZNF117,RNF219,FIBP,DACH1,CPEB2,SLC…	GO:0045296:cadherin binding	47/436(0.000894)
Ast_M71	FGL2,NEUROD6,EPX,OR14I1,CCDC184,EPHA3,FERMT1,WFIKKN1,C11orf42,PSG9,KCNK2,CARTPT,SLC26A6,GLRA1,ANKRD37,EFNA4,GPKOW,PSG1,SLC35C1,FBXO15,AHSA1,PTGER3,LMCD1,TRPC3,GRK1,C4BPA,SEPHS2,VCPKMT,GHR,RGR,DLX1,KHDRBS3,DIRAS2,SCOC,BAP1,DNPEP,SCG5,TRIM52,DOK3,BEX1,ABHD4,KLF9,TMEM63A,SAC3D1,PPP1R3F,CCDC43,TMED3,CCT3,KLRB1,SSNA1,RASSF1,POC5,HPN,TNNT2,SYN2,COL7A1,LRRC8D,C11orf68,ADAM8,KRR1,ADGRL2,SLC4A3,CD8A,FAM32…	GO:0004713:protein tyrosine kinase activity,GO:0015079:potassium ion transmembrane transporter activity,GO:0030134:COPII-coated ER to Golgi transport vesicle,GO:0099568:cytoplasmic region,GO:0044853:plasma membrane raft,GO:0015081:sodium ion transmembrane transporter activity	60/626(0.002)
Ast_M58	PNLDC1,ACTA1,BTN3A3,SGMS2,TRIM59,LOC100129924,ABHD14A,C1QTNF7,FAM24B,SRPRB,ZNF34,RSPO2,JAM3,LINC00959,ASPHD2,ADSSL1,MFSD5,TFRC,GALNT1,PPT1,IMP3,ZNF234,C11orf74,TADA1,SNCA,WNT2B,POT1,POMT1,RUSC1,FBXO4,SEMA4G,PDCD10,KDELR2,CDC6,CTNNB1,HPN,FBXO22,LYVE1,CSF1,TMEM109,CEP70,CMTR2,ADAMTS5,XPOT,GPN1,ABCF3,GPRC5B,PTCH1,UTP14C,PFKM,UBE4A,RPP30,MBD4,HSPA8,FAM13C,GREM1,DIRC2,RBL2,PAAF1,HRASLS,AMIGO1,SPRTN,TO…	GO:0007266:Rho protein signal transduction	48/483(0.00612)
Ast_M2	ANLN,METTL21C,HSD11B2,TPH2,NEK2,BCL11A,GIF,SYNPR,MX1,GABRG3,C21orf91,PIGW,CDKN2A,LIX1L,ZFP91,VWDE,MCTP2,UNC13C,VCPKMT,THEMIS,RPL39L,ZBTB21,TXK,DPH5,MLIP,SLBP,TYR,DOK6,SNRPB2,TRADD,PELI1,PTPRR,NUDCD1,FBXO43,SAYSD1,BACH1,ACTR6,SLC10A1,AFF2,LINC00959,BBIP1,ATRAID,LYSMD2,RBM15,TMEM55B,NYNRIN,ADAM9,PURG,PLAC8L1,ZBTB40,KDELR2,TET2,CRIM1,PTPRO,LSG1,ARV1,NUPR1L,GLRA2,ACTRT3,HIST2H2BE,OPCML,BTN3A1,GABRA4,…	GO:0050839:cell adhesion molecule binding,GO:0060078:regulation of postsynaptic membrane potential,GO:0048545:response to steroid hormone	44/444(0.0136)
Ast_M69	PDGFRA,OTOF,ZSWIM2,ANKRD30B,PIWIL1,SCGN,GNLY,AFAP1L2,TRABD2A,STAT4,C17orf107,IFRD2,IL7R,TRAPPC2L,FAT4,NPY5R,MYRF,ANKRD50,PCYOX1L,MOSPD1,DAD1,ADAM8,KBTBD8,KRBOX1,CRNKL1,TNFAIP1,LTN1,UNC13B,RFTN1,TENM1,HDAC2,ERGIC3,CUX2,TNFAIP2,PTEN,PCDHB@,BTBD11,ZNF112,RAB3B,TMPRSS11D,USP25,GABRG3,RPH3A,FN3KRP,COPZ2,LYPD1,E2F7,SLC12A5,CCNL1,GHDC,CCNA2,ZNF518B,EFEMP2,ZNF629,SFTPA2,CABYR,FAM84A,C9orf24,SNX3,AKR1C3,N…	GO:0099106:ion channel regulator activity,GO:0016247:channel regulator activity	55/643(0.0898)

## Sheet: GABA
module	active_gene	goterm	asd_p.adj
GABA_M78	RALYL,TRHDE,MPPED2,EPB41L4A,NELL1,DCC,LHFPL3,OPRM1,UTRN,GRM1,TMTC2,COL19A1,GALNT14,KCTD8,GRID2,SEL1L3,CHRM3,ENOX2,PDE4B,SHISA6,PDE1A,EPB41L2,TRPC6,CDH9,BICC1,ROBO1,KCND2,DPYD,ST6GALNAC5,TMTC1,LRRC16A,COL25A1,PPP4R4,CDH2,CACNA2D3,PLCH1,MOXD1,PAWR,TLE4,VCAN,RAB3B,MAP3K5,SNCA,FAM65B,UST,SST,ASTN2,DAPK1,NPAS3,NETO1,ADGRL2,GRIA3,ITGA1,RAPGEF5,KLHDC8A,GRIK1,PAM,MGAT4C,XKR4,CNTN3,STXBP6,NDST4,OR2AG2,RGS…	GO:0034704:calcium channel complex,GO:0016529:sarcoplasmic reticulum,GO:0016528:sarcoplasm,GO:0086003:cardiac muscle cell contraction,GO:0032411:positive regulation of transporter activity,GO:0032414:positive regulation of ion transmembrane transporter activity,GO:0051260:protein homooligomerization,GO:0034767:positive regulation of ion transmembrane transport	105/628(1.02e-24)
GABA_M91	ADAMTS17,BTBD11,PPARGC1A,DLGAP2,ADCY1,AGBL4,TMEM132C,KAZN,PLXNA4,ERC2,FMN1,ANK1,DPP10,SHISA9,KIAA1217,STXBP5L,SYN2,FGF12,ANKRD18A,SNRPN,FRMD5,HECW1,DLC1,LDLRAD4,ENOX1,PRKCA,FBLN7,RPS6KA2,TRPC5,DLGAP1,CEMIP,FAM78B,RUNX2,ETV6,FAM19A2,PLCL1,ZNF804A,FAM81A,NDST3,TMEM108,ATRNL1,KCNAB1,LDB2,UBE3A,NWD2,MYO5B,RNF130,GABRG3,DTNA,PAPPA,SLC44A5,OPCML,MEIKIN,ESRRG,SLC9A9,NHS,ASTN2,ASIC2,FAM189A1,XYLT1,PRKG1,…	GO:0030201:heparan sulfate proteoglycan metabolic process,GO:0072080:nephron tubule development,GO:0072009:nephron epithelium development,GO:0090630:activation of GTPase activity	113/752(9.72e-23)
GABA_M14	SEMA3C,PCDH18,PEX5L,ARHGAP18,ARPP21,CSGALNACT1,MARCH1,SYT10,SRGAP1,PRR16,KCNH7,CHSY3,ATP2B4,SDK1,FAT4,LPPR1,LMO3,EGF,GRM7,PTGFR,KCTD8,SLC5A4,PSD3,TEX9,NCAM2,FRMPD4,FAM133A,ADARB2,PEG10,PLD5,GRIK2,KIAA1549L,STARD13,FAM19A1,TMTC2,COL21A1,SLC1A2,NRXN1,SCN5A,AFF2,SORCS3,GALNT13,ADAMTSL1,LAMA2,SNTG1,RYR3,NETO2,MN1,CALB2,MTUS2,THSD7A,CACNA1E,PDE1C,RGS12,AK5,PROX1,GRID2,CHRM3,EPHA7,CNTN3,CTGF,CNTN4,PLS3…	GO:0050919:negative chemotaxis,GO:0044091:membrane biogenesis,GO:0035176:social behavior,GO:0021549:cerebellum development,GO:0051703:intraspecies interaction between organisms,GO:0022037:metencephalon development,GO:0050922:negative regulation of chemotaxis,GO:0005901:caveola,GO:0021915:neural tube development,GO:0005930:axoneme,GO:0097014:ciliary plasm,GO:0008643:carbohydrate transport,GO:00725…	104/706(7.01e-20)
GABA_M42	CTNNA2,EDNRA,SLC9A2,ADGRG6,SYT9,RYR2,RAB31,PCDH11X,PLCH1,GRIK1,PTPRR,ADAMTSL3,KCNJ5,LRRK2,PCDH15,STK32A,ADRA2A,PDE1C,SPARCL1,SIDT1,PCDH11Y,TENM1,NETO1,NHSL2,UST,ROBO1,CACNA2D3,RALYL,MGAT4C,PHACTR2,BCL11A,ROBO2,ST6GALNAC5,ASTN2,SATB1,COL9A1,GRIN3A,L3MBTL4,RAPGEF5,GRIK3,OTOF,NPAS3,PAWR,RSPO2,EML5,GRAMD3,TRB,FRMD3,GAP43,PCSK5,CNTN4,GRIA3,FGF1,TENM2,SYNPR,DAPK1,RUNX1T1,SLC24A2,ITGA1,RASGRF2,C3orf58,M…	GO:0007157:heterophilic cell-cell adhesion via plasma membrane cell adhesion molecules,GO:0021879:forebrain neuron differentiation,GO:0044291:cell-cell contact zone,GO:0021872:forebrain generation of neurons,GO:0099072:regulation of postsynaptic membrane neurotransmitter receptor levels,GO:0036465:synaptic vesicle recycling,GO:0017016:Ras GTPase binding,GO:0031267:small GTPase binding,GO:0007098:…	104/706(7.01e-20)
GABA_M7	SLC7A11,ALCAM,OLFM3,EDIL3,KCNT2,COL11A1,ADRA1B,LRRC63,TMEM100,KCNG2,CLSTN2,FAM126A,CHRNA2,LYPD1,DPYSL3,CALB2,HS6ST3,B4GALT6,ARHGAP28,GALNTL6,SDC2,ZMAT4,SYTL2,ONECUT2,LRP1B,NPAS3,FBXW7,MYBPHL,ARPP21,NLGN1,C5orf30,COBLL1,HDAC9,BMP4,SSTR1,MLIP,PDE7B,RGS12,PPP1R1C,CNTNAP4,DPF3,EPHB1,PCDH9,KCNQ5,CPE,ANGPT1,CDH20,CSMD1,CCDC85A,ADARB2,EFEMP1,TMEM178A,CDH8,ENTPD3,FAT3,SOX8,HTR4,ASIC2,TTN,GRIN2A,LMOD3,TNS…	GO:0005237:inhibitory extracellular ligand-gated ion channel activity,GO:0099095:ligand-gated anion channel activity,GO:0034707:chloride channel complex,GO:0060191:regulation of lipase activity,GO:0006939:smooth muscle contraction,GO:0090257:regulation of muscle system process,GO:0007218:neuropeptide signaling pathway,GO:0055017:cardiac muscle tissue growth,GO:0055013:cardiac muscle cell developm…	96/645(2.11e-18)
GABA_M95	RGS6,ABI3BP,SMOC1,NELL1,PDE3A,MCTP2,PROS1,PTH2R,SLC35F3,SEMA6D,MYLIP,SLC22A3,NELL2,VIP,SNTG1,HS3ST3B1,CCNG2,CHRNA2,PTHLH,PIK3R1,NR3C2,CHST15,VWDE,EPHB1,DSCAM,DNAH14,PCP4,CDH10,BSPRY,SRPX2,LRFN2,HTRA1,KCNN3,TP53I11,DCLK1,GPR149,CRH,ASIC4,CHD7,CNTN6,LOXHD1,PTPRD,THSD7A,OLFM3,CPNE2,PTPRE,PPP1R1C,C14orf37,MAF,SMYD2,RGS8,PTK2B,HEPACAM,C3orf70,RAMP1,COL12A1,BICC1,HSD11B2,SEZ6L,SEMA5A,PTER,SYNPR,LRRC3B,…	GO:0060998:regulation of dendritic spine development,GO:1903725:regulation of phospholipid metabolic process,GO:0050954:sensory perception of mechanical stimulus,GO:0071695:anatomical structure maturation,GO:0042471:ear morphogenesis,GO:0007605:sensory perception of sound,GO:0098802:plasma membrane signaling receptor complex,GO:0010595:positive regulation of endothelial cell migration,GO:0010634:…	92/604(3.26e-18)
GABA_M81	CHST9,PDGFD,TOX,NTNG1,TMEM255A,UNC5D,LAMP5,VAV3,CDHR3,SFTA3,CA13,CA1,GRIA4,SFRP1,HCRTR2,EYA4,CA2,CACNA2D1,CA8,TXK,SEMA6D,PDZD2,MYB,KIRREL,NKAIN3,SYNDIG1,CPNE8,MYRFL,FGF13,ZBTB7C,COL4A2,MYO16,ATRNL1,IGSF11,RAB3IP,COL4A1,CHRDL1,ARHGAP31,ID2,ST6GAL2,TCF12,TRPS1,ADGRG6,EML6,UNC5C,PTPRT,PREX2,NFIB,LINC01314,GRIN2A,SGMS1,MPDZ,MARCH3,GRIK4,RNF150,SYT1,CRTAC1,FSTL5,KIRREL3,FBXL7,NECAB1,SV2C,PRKD1,PTPRB,G…	GO:0034614:cellular response to reactive oxygen species,GO:0071229:cellular response to acid chemical	89/608(2.41e-16)
GABA_M5	FAM19A1,SORCS1,ADAM33,ARHGAP36,RXRG,COL16A1,CD36,BCAS1,COBLL1,GNAT3,NTN4,CXCL14,PCSK2,CNTN5,FOXO1,ASIC2,CNTNAP4,LRRN3,SIPA1L2,OCA2,CHST11,GNG12,ZNF385B,PDE7B,CA10,KALRN,RGMB,EFEMP1,DOK6,FSTL5,C8orf34,NDST4,TSHZ2,CHL1,CDH9,SLCO3A1,MAML3,INPP4B,CHSY3,RPS6KA5,COL21A1,EGFR,PRICKLE2,NELL2,TMEM108,HTR3B,DAB1,GREM1,COL12A1,SLC8A1,VIM,SYT17,SLC7A14,RERG,IRAK3,VSTM2A,HS6ST3,SEMA6D,TTN,AVPR1A,EPHA4,KCTD15,…	GO:0060042:retina morphogenesis in camera-type eye,GO:0034332:adherens junction organization,GO:2000300:regulation of synaptic vesicle exocytosis,GO:0048771:tissue remodeling,GO:0031330:negative regulation of cellular catabolic process,GO:0007178:transmembrane receptor protein serine/threonine kinase signaling pathway,GO:0009895:negative regulation of catabolic process,GO:0008277:regulation of G …	86/622(4.02e-14)
GABA_M40	ZBTB20,NOX4,TSHZ2,FIGN,RGS8,NRP1,PPAPDC1A,FAM126A,AREG,DSEL,GALNT13,C8orf34,SCG2,BMPER,TYR,SDK1,KCNT2,GRM7,CDH20,CSMD1,LRP1B,NRXN1,NR3C1,MAPK4,ARHGAP18,AK5,PLXNA4,GPR149,DSCAM,NECAB1,FNDC3A,SLC24A3,SCGN,RGS13,PLD5,GALNTL6,LRRC16A,DDX58,RGS12,CMTM8,NEDD4L,SEMA5A,PTHLH,PCDH8,TMEM35,BTG1,KCNG2,TRAF5,CTGF,VWC2L,PDE10A,CHST11,SLITRK4,CCDC80,COL19A1,EGFR,FOXO1,ANKRD28,RGS16,GDA,LHFP,NETO2,TPD52L1,CA10,…	GO:0097366:response to bronchodilator,GO:0061138:morphogenesis of a branching epithelium,GO:0110020:regulation of actomyosin structure organization,GO:0001938:positive regulation of endothelial cell proliferation,GO:0001701:in utero embryonic development,GO:0070371:ERK1 and ERK2 cascade,GO:2001236:regulation of extrinsic apoptotic signaling pathway,GO:0090092:regulation of transmembrane receptor …	87/653(2.62e-13)
GABA_M82	SPHKAP,TAC1,ALDH1A3,HPGD,PCDH7,PTPRT,LAMA4,TRHDE,CPNE4,MOXD1,PRKG2,PCDH11X,CACNB2,KCNB2,FAM89A,ST6GALNAC5,FAT3,ALCAM,COL19A1,BMP3,GHR,GAB1,DOCK4,PAPSS2,DAPK1,CHL1,RGS4,QPCT,PDE1A,CACNA2D3,NIPAL3,ZNF704,PRKG1,CREG2,ADTRP,FREM1,GALNT14,DGKB,SFMBT2,ZBBX,GRM1,ROBO2,PALM2,TRPC6,DCN,DKK2,ADCY8,CLIC5,SPATS2L,FRMD3,SERPINI1,XYLT1,RSPO3,SATB1,C11orf87,SLC8A1,SLC24A2,EDNRA,CDH22,EFNA5,COL18A1,DLGAP2,MAL2,C…	GO:0006874:cellular calcium ion homeostasis	88/666(2.89e-13)
GABA_M36	RYR3,KCNIP4,ARAP2,HTR1E,LINGO2,LHFP,THSD7A,EXPH5,HTR2C,OLFM3,ARPP21,LRP4,TSHZ2,RERG,CNTN3,PCDH7,KCNH7,MAPK4,L3MBTL4,SLIT1,LRRC1,DPF3,LRRC3B,AK5,PTPRZ1,PTGDS,SLC24A3,DSCAM,PXDN,NLGN1,CSMD1,CRIM1,LRFN2,CHD7,OLFM1,RGS17,EFEMP1,ADAMTS1,STARD13,ACSM4,LRRC4C,ENPEP,CXCL12,NRXN1,PROX1,SLC5A8,GRM7,GALNT13,MTUS2,EPHA4,SNTG2,COL9A1,CMYA5,ASIC4,CPE,PMP22,COL27A1,BRINP1,CHN2,SEZ6L,CHRM2,C6orf141,SUSD4,ZNF804A…	GO:0015291:secondary active transmembrane transporter activity,GO:0008238:exopeptidase activity	87/660(5.06e-13)
GABA_M28	SGCZ,CDH12,CRYBG3,DGKG,KIAA1211L,CALB1,KIRREL3,CMTM8,GRID2,DKK2,MAP3K5,SEMA3E,NCAM2,PTK2B,MAN1A1,PDE4B,RNF152,PLA2G7,COL19A1,GRIK1,SNED1,COL6A1,NOS1AP,SLC45A2,SLC24A4,CBLN4,ZNF385B,CALD1,ROBO2,STK4,CTNNAL1,RCAN1,COL25A1,ADAM12,OR2AG2,SORBS2,KIF26B,CDH8,KIZ,PACRG,PCLO,KCNH1,HERPUD2,MKX,NTM,ILDR2,SYTL5,PCSK6,CACNG5,RASGRF2,CUX2,CDH18,NEGR1,B3GALT1,PCDH7,LAMB1,ETV6,DAB1,KAZN,EPB41L2,AHR,CHN2,SYN3,NR…	GO:0034404:nucleobase-containing small molecule biosynthetic process,GO:0016339:calcium-dependent cell-cell adhesion via plasma membrane cell adhesion molecules,GO:0016605:PML body,GO:0030863:cortical cytoskeleton,GO:0030864:cortical actin cytoskeleton,GO:2001022:positive regulation of response to DNA damage stimulus,GO:0014074:response to purine-containing compound,GO:0001650:fibrillar center	93/736(6.64e-13)
GABA_M83	BRINP3,FBN2,CBLN2,PHACTR2,FLRT2,GPC6,IRS4,KLHL14,GRM1,STXBP6,GRIN3A,TRHDE,KLHL1,SPOCK3,SH3GL3,SLIT2,LRRC4C,CELF2,CDH2,MCAM,PRKG2,NDST4,PAWR,SLC8A1,SAMD5,SERPINI1,NPAS3,SMC2,LRRC8B,SGCD,PRKD1,ITGA1,GRID2,QRFPR,SPARC,TMTC1,PTPRM,FAM84A,RUNX1T1,ITPR1,SATB1,EPHA6,PDE1A,PTPRK,SAMD3,NETO1,ANO4,GRIK2,PTPRO,GABRG1,PLCH1,CTNNA2,ASXL3,CDH9,BMPER,KCNIP4,PKP4,IVNS1ABP,TSHZ3,PNLIPRP3,CDH8,ST6GALNAC5,KCND2,SCN…	GO:0051346:negative regulation of hydrolase activity	78/590(1.63e-11)
GABA_M93	COL5A2,NDNF,INPP4B,FRAS1,PCDH17,SCRG1,FAT1,PRKCB,SV2C,BMP2,FREM1,CXCL14,HS3ST5,CACNA2D1,NPNT,FSTL5,GRM8,TOX3,PRR16,SLCO2A1,EGFR,NYAP2,B3GALTL,DOCK10,MPP6,SUSD5,NCAM2,TMEM176B,CHSY3,CNTNAP4,ADRA1D,CCDC85A,B3GALT1,RIMBP2,FLRT2,SSTR1,MGAT4C,NIPAL3,GAD2,CBLN4,PAPSS2,MAGI3,MCTP1,RGMB,DNAH14,CDC5L,HTR2A,UNC5D,PLD5,NR2E1,LRP12,SEMA6A,ADRA1A,LAMP5,SERPINE2,CSMD3,SLC6A1,DNER,NKAIN2,SIPA1L2,FGF14,DDR2,SGK1…	GO:0007219:Notch signaling pathway,GO:0043270:positive regulation of ion transport,GO:0006865:amino acid transport,GO:0004857:enzyme inhibitor activity	76/605(5.19e-10)
GABA_M67	CA8,GRIN2C,NPNT,NOG,TRPS1,COL5A1,UNC5B,ADAM12,CNTN5,RORA,ADAMTS5,HTR1F,ZNF385D,PAMR1,SGCD,CDH6,SLC9A9,RASSF8,DOK5,COL12A1,TENM4,SRGAP1,PTPN13,DLGAP2,LHFPL3,PLCXD3,SDK1,ALK,THSD7A,PLEKHA1,FAM19A2,DPP10,TMEM132D,SCUBE3,KCNMB4,TOX,B3GALT1,ELMOD1,PVALB,EDIL3,FRMPD4,PTHLH,ANKRD34B,PTPRK,COL11A1,LRRC4C,GULP1,LPAR4,TMEM155,MDGA2,ELMO1,KHDRBS3,TMPRSS7,GPR149,GUCY1A3,PCSK1,FUT9,SORL1,ARHGAP29,SLC7A2,CDH20…	GO:0005201:extracellular matrix structural constituent,GO:0017048:Rho GTPase binding	67/586(7.23e-07)
GABA_M75	RGS5,SLC9A9,FRZB,HTR4,C18orf42,NEK7,TMEM132C,ELL2,NDST3,MRE11A,MMP16,ST6GALNAC3,SSFA2,NWD2,PDGFC,CDH7,FMN1,KCND2,CUX2,TM6SF1,GLIPR1,CEMIP,SAT1,KLF12,MYO5B,SERPINI1,LRRTM4,TENM3,EPHA6,SOX5,SPARCL1,SLC26A4,RGS4,CHN1,WFDC2,EDIL3,NXPH1,SESN3,RAB27B,CBLB,SDK1,ZNF804A,ST8SIA4,TMEM26,KIRREL3,MTMR6,ERBB4,SGCZ,SEMA3D,SYTL5,NEGR1,C8orf4,SOX6,LANCL1,SORL1,MEF2C,SERPINI2,TMEM155,CTSC,FAM3C,RPS6KA2,ZNF493,CDH…	GO:2000310:regulation of NMDA receptor activity,GO:0034637:cellular carbohydrate biosynthetic process	86/840(8.35e-07)
GABA_M57	DDR2,SORCS3,ITGB8,WIF1,COL16A1,IL1RAPL2,SEZ6L,RGCC,FGF10,LACC1,FABP7,PAX6,MAML2,MGAT5,CDH24,SOX9,ANGPTL2,PBX3,MAN1A1,ATP2B4,CXCL14,MAML3,SYT6,RAC2,DGKH,BMPER,PLSCR4,SGCD,SEMA6D,RBMS3,WNT7A,UBE2QL1,B3GALT1,NKAIN2,BCHE,PCED1B,ZNF385D,PLD5,ENOX1,PDZRN4,PBX1,FAM107A,IGFBP3,SLC35F4,ALK,PRR16,SLIT3,PCDH9,CA4,CHL1,CCDC85A,SPATA13,DGKB,ZNF804B,CCK,NRXN1,CXorf57,EPHA5,C1orf61,ADARB2,RALYL,BTG2,PALMD,L3MBT…	GO:0032590:dendrite membrane,GO:0009798:axis specification,GO:0047485:protein N-terminus binding	76/708(9.98e-07)
GABA_M45	GPC5,TRPM3,PTPRK,MARCH1,HGF,LAYN,CPED1,DACH1,SULF2,ZNF804B,CSMD3,LRIG3,WIF1,OPN4,HTR2A,BCHE,SLIT2,GABRG1,ECM1,AIRE,SEMA3D,RAB3B,NREP,NAV3,ST6GAL2,SNCA,NKAIN2,EPB41L4A,MARK1,GABRG3,BACH2,CDH9,KIAA1024,NEGR1,LPP,PPP2R1B,GPC6,MYBPC1,UNC5D,NR4A2,SORBS2,APCDD1,ELAVL2,PAM,SOD3,FAM198B,KHDRBS3,MMP16,OSBPL3,KHDRBS2,TMEM155,TRPS1,KCNV1,FNDC3A,NTRK3,TINAG,SAMD5,FAM19A2,TNFAIP2,FAM189A1,P3H2,CREB5,FHOD3,ZC3…	GO:0004842:ubiquitin-protein transferase activity,GO:0019787:ubiquitin-like protein transferase activity	71/650(1.66e-06)
GABA_M97	CNR1,CCK,LIX1,CRH,PLS3,KCNQ5,LCA5,MLIP,CAMK4,SGCD,EPS8,CAMK2D,WWP1,SULF2,NABP1,SCN7A,ITGB8,PID1,NECAB1,CDH11,CYYR1,PRKD1,NPAS3,CARTPT,PCDH10,TSPAN12,LPL,CCDC85A,CNTN5,PLCXD3,ADRA1D,GABRG2,GRIP1,HCRTR2,SORCS3,PLCB4,LMO3,IGF1,HTR1F,VWC2L,ROBO2,PCSK2,CDH8,LRRC39,PDE3A,ANKRD50,SORCS1,GABRA2,NR3C2,MARCH11,B3GALT1,GABRG1,COL12A1,TSPAN5,KCNQ3,KCNJ3,PCDH8,PCP4,VIP,AP1S2,CHL1,SYT6,HTR3A,ADARB2,ASIC2,EGLN3…	GO:0050433:regulation of catecholamine secretion,GO:0050432:catecholamine secretion,GO:0014046:dopamine secretion,GO:0014059:regulation of dopamine secretion,GO:0015872:dopamine transport,GO:0051047:positive regulation of secretion,GO:0015850:organic hydroxy compound transport,GO:1903532:positive regulation of secretion by cell,GO:0006906:vesicle fusion,GO:0090174:organelle membrane fusion,GO:004…	71/689(1.83e-05)
GABA_M27	ADAMTSL1,LPAR1,NKAIN2,CUX2,ANTXR1,ITPR2,NOTCH2,SYTL5,COL24A1,KIF26B,CDH12,PCSK5,DGKG,SLC24A4,SYNDIG1,FAM20A,SMARCA2,MARCH4,MAN1A1,GRIK1,SHISA6,TOX2,OTOF,TRB,RBFOX1,TMEFF2,KIAA1217,KLF5,CDH8,SOX6,RBMS3,BCL11A,ROBO2,FBN2,ADAMTS19,PTPRO,MSC,RPS6KA2,NXPH2,HS2ST1,TIAM1,HNMT,XYLT1,AHRR,WSCD1,NETO2,STXBP6,GDA,ITGB5,BEND4,WNT7A,PACRG,SPOCK3,SFMBT2,LHFPL3,CDH6,NRXN3,DLEU7,RUNX1T1,PRTFDC1,MLANA,AHR,GRIK3,S…	GO:0048786:presynaptic active zone	74/745(4.23e-05)
GABA_M6	RIT2,FAM150B,ANKRD34B,SLIT3,TNC,PALMD,FSTL4,COL2A1,CHRM2,SLIT2,WFDC1,CPED1,OR14A16,SRPK3,LGR5,CREB5,ZNF804B,PAMR1,MYO7A,TRPM3,LRIG3,TCTEX1D1,PHLDB2,MYBPC1,SULT1C2,GLIS3,GULP1,C21orf62,KHDRBS2,UNC5D,PLCXD3,HTR4,SLC35A2,GAS2,BDH2,DOK6,ZNF83,SLC5A8,IGDCC4,PDGFC,PCDH17,ASIC2,PVRL3,FAM19A2,COL27A1,SLC2A13,GPR149,FGF12,G6PC2,HSPB8,LRRTM4,MAN1A2,MPPED2,SERPINB1,MAMLD1,KLRC1,NOTCH1,TRPC4,CDH11,PTGS1,PCSK…	GO:0003281:ventricular septum development,GO:0060411:cardiac septum morphogenesis,GO:2000146:negative regulation of cell motility,GO:1901655:cellular response to ketone,GO:0003151:outflow tract morphogenesis,GO:0030336:negative regulation of cell migration,GO:0003279:cardiac septum development,GO:0097306:cellular response to alcohol,GO:0048704:embryonic skeletal system morphogenesis,GO:0010633:ne…	64/669(0.00107)
GABA_M18	PVALB,SULF1,FLRT3,SPARCL1,C8orf4,PPIP5K2,DPP10,PLCL1,MYO1B,TM6SF1,HS3ST1,SAMD13,ATRNL1,PHLDB2,TAC1,PCDH9,RHOBTB3,ZNF804A,HS3ST2,PTPN13,KCNC2,LANCL1,EAF2,CDH7,SLC15A2,ESRRG,HMGN3,RBM20,PPARGC1A,TENM1,ERBB4,PLXNC1,POSTN,SAT1,SLC4A10,SOX5,DNAJC21,CTSL,EXTL2,KCNK1,MEF2C,SLC9A9,PAPOLA,MMP16,LBH,ST8SIA1,BDH2,ZNF385D,HS6ST3,ADARB1,IL1RAPL1,EOGT,EPHA3,MYO16,CRTAC1,ZFPM2,ELMO1,IQCB1,NARS,CDH18,DPP4,CLIP4,…	GO:0005778:peroxisomal membrane,GO:0031903:microbody membrane,GO:0005996:monosaccharide metabolic process,GO:0003713:transcription coactivator activity,GO:0006368:transcription elongation from RNA polymerase II promoter,GO:0007040:lysosome organization,GO:0080171:lytic vacuole organization,GO:0006354:DNA-templated transcription, elongation,GO:0005777:peroxisome,GO:0042579:microbody,GO:0031248:pro…	77/860(0.00137)
GABA_M49	MEPE,POSTN,LDB2,COBLL1,PRKG1,RGS5,MDFIC,HGF,LRRTM4,SULF1,CDCA7,DPP10,FGFR2,GUCY1A3,KCNC2,TRPC4,PDGFC,PLCL1,LMOD3,ST8SIA4,RUNX2,KHDRBS2,DKK1,CEP152,SLC4A4,RSPO2,CPED1,LUZP2,BARD1,NEFL,GPC6,SLIT2,SATB1,LYPD6,ZFPM2,PLCXD3,TAC1,FAM19A2,SPARCL1,BDH2,KLHL5,CAPS2,NCALD,GPR149,SCN7A,TCTEX1D1,HHATL,FNBP1L,CDH11,MYBPC1,NDST3,FGF12,CHRM2,GPR22,PHLDB2,SERPINI1,ERBB4,CADM1,SLC35F4,SLC4A7,EPHA6,SLC26A4,GALNTL6…	GO:0005884:actin filament,GO:0006892:post-Golgi vesicle-mediated transport	77/860(0.00137)

## Sheet: Gluta
module	active_gene	goterm	asd_p.adj
Gluta_M51	THEMIS,LRP1B,MCTP1,NCAM2,SOX5,ROBO1,CSGALNACT1,SLC35F3,IL33,CNTN4,PRKD1,DCHS2,RIT2,CNTN6,CCK,ESRRG,UNC5C,COL19A1,EFNA5,ZNF804B,SLC35F1,PDGFC,CTNNA2,GRIK3,KCTD16,GRM1,NRG1,TMEM132D,NETO1,GRIA1,SYN3,ADAMTS3,PRRX1,DKK2,DACH1,POU6F2,KIAA1958,FRMD6,KCNH7,CDH6,GALNT14,MOXD1,NFIA,CDH12,RUNX1T1,ARHGAP18,PEX5L,CADPS,DOK6,PXDN,KCNT2,SEC24D,PTPRK,PLA2G7,AK5,DGKI,SORCS1,CHST9,PLXDC2,CA10,FIGN,COL24A1,SYT1,SG…	GO:1990090:cellular response to nerve growth factor stimulus,GO:0021766:hippocampus development,GO:0046785:microtubule polymerization,GO:0031110:regulation of microtubule polymerization or depolymerization,GO:0045913:positive regulation of carbohydrate metabolic process,GO:0050848:regulation of calcium-mediated signaling,GO:0014065:phosphatidylinositol 3-kinase signaling,GO:0004857:enzyme inhibit…	122/760(8.53e-28)
Gluta_M34	TSHZ2,ABCA4,GOLIM4,DCC,IL1RAPL2,LOXHD1,RARB,INPP4B,LYPD6B,PLCXD3,SLC22A25,TOX,SCARA3,RORA,SLC22A24,CNTN5,COBLL1,SLC44A5,VWC2L,PAPSS2,ANXA1,TSHZ3,ALCAM,CNTNAP4,SLC22A10,HTR1F,PTCHD4,EDIL3,MET,RASSF4,FAM19A2,LAMA4,DPY19L3,BACH2,POU6F2,KHDRBS2,RORB,PALM2,ST8SIA4,FRMD5,KCND3,MAGI3,FOXP2,VWC2,IL1RAP,CNTNAP2,UNC5D,COL5A1,PELI2,SCN9A,FSTL4,SLC38A11,TPBG,SLC5A4,KIF16B,SPATS2L,NHS,CTNNA2,FSTL5,COL6A1,CFAP…	GO:0009791:post-embryonic development,GO:0070851:growth factor receptor binding	116/702(2.42e-27)
Gluta_M42	MKX,PRKG1,PDE1C,TMTC4,RXFP1,SORCS3,PTPRZ1,DNER,SLC12A7,CALD1,TRABD2A,CNTN5,PCDH7,FSTL4,SORCS1,CCDC85A,LRRK1,EPHA3,SLC9A9,CDH10,PLOD2,KCNC2,GRIK3,GLIPR1,KCNK2,LRP1B,CPNE4,TENM4,NCALD,RNF182,IL1RAPL2,KLF12,TMTC2,CNTN3,FNBP1L,PDE4B,ASAP2,ARSJ,CAMK2D,PHACTR1,NETO1,PTCHD4,FSTL5,COL11A1,FAM3C,PID1,SYNDIG1,CEMIP,CLSTN2,SULF2,NYAP2,SEMA3E,ST6GALNAC3,ATP1B2,GABRG3,SAMD5,RORB,OR1L8,KLHL5,ASPM,PTPRM,KLHL32,…	GO:0015459:potassium channel regulator activity,GO:2000649:regulation of sodium ion transmembrane transporter activity,GO:0099072:regulation of postsynaptic membrane neurotransmitter receptor levels,GO:0003407:neural retina development	110/662(7.08e-26)
Gluta_M92	ADAMTSL1,SULF1,MCC,TRPM3,SEMA3E,SEMA5A,DLC1,RYR3,KIAA1217,HS3ST4,NRP1,ANKRD18A,TRPC6,SDK1,MEIS2,COL24A1,B3GALTL,TLE4,LUZP2,TMEFF2,TENM1,ABCB1,ASIC2,FILIP1,DPP10,TIAM1,GNAL,RSPO2,KCNH5,SLC8A1,ROBO2,DSCAML1,SLC35F1,SNTG2,GRIK3,ANTXR1,VANGL2,ZFPM2,GRIK4,GRM8,CAV1,SLC4A4,MDGA2,LRP8,SEC24D,LRP1B,SRGAP1,GHR,SYNPO2,BMP3,PDE1A,PDE4B,CLSTN2,KCNH7,C8orf34,ADCY1,ERBB4,SLIT1,MCTP1,PTGFR,SYT6,PCDH15,SGCZ,ROBO…	GO:0005901:caveola,GO:0016529:sarcoplasmic reticulum,GO:0034446:substrate adhesion-dependent cell spreading,GO:0010522:regulation of calcium ion transport into cytosol,GO:0043279:response to alkaloid,GO:0009410:response to xenobiotic stimulus,GO:0003231:cardiac ventricle development,GO:0003002:regionalization,GO:0048639:positive regulation of developmental growth	102/600(1.7e-24)
Gluta_M3	COL21A1,CMTM8,GRIN3A,MYBPC1,SMYD2,CACNG5,TRABD2A,CDH20,RBM20,FAM19A1,PRUNE2,KCNH7,UNC13C,NPY2R,ARSJ,CAMK2D,ARL15,NDST4,PDE1C,DPP10,IL1RAPL2,PCDH15,NOX4,OPRM1,B3GALT5,NKAIN2,GRID2,PDE4B,DNAH6,TLL1,KCNAB1,L3MBTL4,LHFP,ETV1,PCED1B,NLGN1,NFIB,TMEM117,NYAP2,RAB27B,ANTXR2,CNTN3,PID1,GRM7,PCP4,NRG1,FAM135B,PDE3B,TMSB10,CADPS2,ST6GALNAC3,NDST3,ST6GALNAC5,GRM3,CDH7,RGS6,TYR,CLSTN2,FAM162B,RAB3C,CDH8,PIWIL…	GO:0007605:sensory perception of sound,GO:0110020:regulation of actomyosin structure organization,GO:0030038:contractile actin filament bundle assembly,GO:0043149:stress fiber assembly,GO:0005543:phospholipid binding	105/658(5.51e-23)
Gluta_M10	RGS6,GPC6,CUX2,PDZD2,LRRTM4,FREM3,RCAN2,ONECUT2,SGCD,ST6GALNAC5,GLIS3,GYPB,HS6ST3,RGS7,NPAS3,GALNT18,PVRL3,NTRK3,CDH22,SEMA6D,SLC4A4,DGKB,HTR4,MAPK4,FAM19A1,BICC1,TENM2,LRRC2,MPPED2,TEK,LINGO2,GULP1,KCTD1,LDB2,RASGRF2,CNTN4,MED12L,KCNN2,GRIA4,TMEM132D,RFTN1,BRINP2,GALNT13,CA10,FLRT2,PAMR1,ZBTB7C,HDAC9,LDLRAD4,IL1RAPL1,ZSWIM6,NWD2,NLK,PLCL1,GRIN2B,ATRNL1,CACNG3,NOL4,IGSF11,DLGAP2,KCTD16,KIRREL3,NC…	GO:0098815:modulation of excitatory postsynaptic potential,GO:0043296:apical junction complex,GO:0051668:localization within membrane	117/801(1.36e-22)
Gluta_M32	SV2C,TXK,TOX3,RIT2,NOX4,PPARGC1A,GLIS3,TYR,NRG1,TOX2,MYO16,VAV3,ESRRG,NEFM,LCP2,SPOCK3,KAZN,ANKRD29,TMEM132C,COL5A2,PTPRM,ARHGAP26,PLXNA4,FIGN,PLA2R1,SLC35F3,COL6A1,CA10,TMPRSS11D,ANO4,SHROOM3,CAMKMT,COL24A1,SGCD,CDH18,ITPR2,CDH20,RAB3C,LAMA4,SNRPN,FSTL4,QRFPR,SMPX,CDHR3,DCC,COL18A1,CERS6,TENM4,VAMP1,TSPAN5,FAM135B,NTM,PRUNE2,NHS,NELL1,PEX5L,ENPEP,CHST9,LSAMP,EPHA6,HDAC9,SCN1A,SULF2,GAS2,HCN1,SUS…	GO:0060997:dendritic spine morphogenesis,GO:1900006:positive regulation of dendrite development,GO:0015297:antiporter activity,GO:0048010:vascular endothelial growth factor receptor signaling pathway,GO:0090630:activation of GTPase activity	107/693(2.78e-22)
Gluta_M26	NTNG1,ADCY8,CLMN,TRHDE,CNTNAP5,LPP,ARL15,PRSS12,LRRC4C,FGF13,COL5A2,COBLL1,UNC5D,MAST4,CCDC68,CARTPT,PTPRT,SEMA6A,LAMA2,SPHKAP,ADARB2,GRB14,GRM7,CA10,SCRG1,CDH20,L3MBTL4,UNC13C,TRAF5,TCERG1L,SLC38A11,TRPS1,CUX2,GRM3,PCED1B,DCC,CNTN5,RORA,PTPRZ1,PARM1,EPHA6,NYAP2,CDHR3,ADGRF5,BTNL9,MOB3B,ROBO2,SMARCA2,CSMD2,ADAMTS9,PLA2R1,FAM19A1,FMN1,CALB1,UST,PTPRM,KCNH5,PTPRK,UNC5C,LPCAT2,LDLRAD4,MYO16,RIT2,SAM…	GO:0099084:postsynaptic specialization organization,GO:0099068:postsynapse assembly,GO:0097106:postsynaptic density organization,GO:0061515:myeloid cell development,GO:0001837:epithelial to mesenchymal transition,GO:0007369:gastrulation	97/627(6.76e-20)
Gluta_M41	COL5A2,GULP1,NTNG1,LAMA2,SYT10,ADGRF5,GLIS3,ZBBX,PTPRK,GLRA3,FAM162B,OPRM1,ROS1,ARHGAP28,PLS3,SEMA6A,UNC5D,NECAB1,LPL,CNTNAP2,ZNF521,LHFP,CAV2,NR3C2,HDAC9,RIT2,ANO3,RFX3,TRPS1,CALB1,HS6ST3,CDH8,FABP7,LPP,FRMD6,MAST4,SNTG1,LRRC4C,TES,CHRDL1,GAB1,CAPS2,TPK1,WWC2,GRB14,KCNA3,SYNPR,SCRG1,GRM8,FAM13A,ANTXR2,KCNB2,EFNA5,MET,GRM3,RAPGEF5,MED12L,PAG1,EVI5,PARP8,CUX2,FLRT2,PLCL1,MARCH1,ZEB1,ONECUT2,MPDZ,K…	GO:0005546:phosphatidylinositol-4,5-bisphosphate binding,GO:0055002:striated muscle cell development,GO:0043178:alcohol binding,GO:0055001:muscle cell development,GO:0043200:response to amino acid,GO:0034766:negative regulation of ion transmembrane transport,GO:0051015:actin filament binding,GO:0071868:cellular response to monoamine stimulus,GO:0071870:cellular response to catecholamine stimulus,…	102/692(1.91e-19)
Gluta_M99	PXDN,C8orf34,NFIA,DGKG,EFEMP1,TENM3,MYO16,CNR1,RUNX1T1,SLIT3,CFLAR,ROBO2,PPP4R4,RPS6KA5,RAVER2,PTPRK,TRIQK,CACNA1E,SGCZ,BRINP3,SNTG2,GRIA1,ZHX2,GRIK3,MCTP1,NCAM2,QKI,DAB1,OPRK1,WISP1,PTER,SNED1,PELI1,CNTN4,TOX3,NTM,FHOD3,ATP2B4,FAM65B,THEMIS,ETV6,TMEM108,MYOM2,SOX5,FRMD6,SLC7A14,SYT17,NOS1AP,GRID2,DNAH14,NR2F2,AFF2,DPYD,CEP112,GREM1,GNG2,C4orf32,KCTD16,DCN,CDH9,CLEC19A,SHISA9,TIMP2,ITGB8,COL19A1,…	GO:0035235:ionotropic glutamate receptor signaling pathway,GO:0004970:ionotropic glutamate receptor activity,GO:0008203:cholesterol metabolic process	95/669(1.05e-16)
Gluta_M25	ITGA1,PCSK5,SEMA3D,MDFIC,DLC1,ITPR2,NPFFR2,KIAA1217,MARCH1,NFIA,ASTN2,CTGF,ROBO2,SEMA3C,PCDH11X,TLE4,AMOTL1,ROS1,GARNL3,OLFML2B,DGKH,FILIP1,GALR1,PCOLCE2,HS3ST4,MCTP2,LINC01314,RARRES2,ADRA1A,VWA5A,FUT9,EDNRA,XKR4,EPHA5,ARSJ,DDR2,RBM20,TENM3,KLHL5,B3GALT2,NFIB,TRPS1,DACH1,TENM1,OSBPL3,BARD1,ADAMTSL3,PIWIL4,SEZ6L,DOCK4,TNIK,RXFP1,CDH9,GRAMD3,MCC,MDGA2,SEMA3E,PTCHD4,QRFPR,ETV1,ZBTB7C,TMEFF2,BRINP3,…	GO:0042310:vasoconstriction,GO:0097756:negative regulation of blood vessel diameter,GO:0055017:cardiac muscle tissue growth,GO:0060419:heart growth,GO:0010595:positive regulation of endothelial cell migration,GO:0030168:platelet activation,GO:0001653:peptide receptor activity,GO:0061138:morphogenesis of a branching epithelium,GO:0007189:adenylate cyclase-activating G protein-coupled receptor sign…	85/558(1.31e-16)
Gluta_M53	ADAMTS17,TOX,TNNT2,SULF2,DACH1,PDZRN4,TRIM22,VAV3,NPFFR2,ITGA11,SCARA3,FOXP2,CCDC85A,RUNX2,GLDN,PLOD2,PRKD1,RXFP1,CNTNAP4,DCHS2,KCNH5,KAZN,ARHGAP18,PCDH10,NPAS3,PACRG,TLL1,LRP1B,EPHA3,SEC16B,SLC9A9,TACR1,TSHZ1,CPNE4,COL18A1,IL10RA,HES1,IL1RAPL2,CTNNA2,ESRRG,PTPRK,SAMD5,HS3ST2,B3GALTL,OPRM1,PKD2L1,FAM19A2,OR52N4,FAM189A1,ELAVL2,GALNT14,UNC5B,RHOJ,EXT1,PLXDC2,SPOCK1,ZEB2,OPCML,RNASE1,CREB5,NRXN3,AD…	GO:0055123:digestive system development,GO:0048565:digestive tract development	92/637(1.37e-16)
Gluta_M83	GNAL,EPHA6,LAMP5,NECAB2,SAMD3,DOCK10,PALMD,ADAMTS16,PDZD2,PDE8B,NHSL2,GRIK4,OTOF,DTNBP1,FGFR2,RPS6KA2,CDH22,SLC35F4,KCNIP2,SLC24A4,FAT4,WSCD1,THSD7A,ROBO1,NPTX2,MGP,SEMA3D,TTC34,GRID2,KCTD4,SLIT3,SEMA3C,NRP2,DAB1,GALNT18,KCNN3,PHACTR2,CFLAR,EDIL3,KIRREL3,PPARG,DGKG,COL27A1,KIF26B,DAPK1,NTRK3,GRM1,ATP2B4,MUC19,CUX2,SEMA5B,PSRC1,TMEM200A,MEIS2,PTPN13,GRIA4,NEDD4L,DOK6,CAMK2N1,KCNK1,PLXNA4,STXBP6,SY…	GO:0009898:cytoplasmic side of plasma membrane,GO:0098562:cytoplasmic side of membrane,GO:0043666:regulation of phosphoprotein phosphatase activity	92/682(1.4e-14)
Gluta_M38	CCDC168,SLC38A11,TEX30,NOTCH2,COBLL1,VWC2L,GRB7,PLCH1,GABRG1,TRHDE,NGB,RORB,PTGFRN,DPF3,GMNC,KCNH5,ZBTB7C,DCC,CCDC68,PTCHD4,BCAR3,UBE2E3,MTMR11,LRMP,FGF10,BARD1,IL1RAP,DPY19L1,METTL21C,POU6F2,MB21D2,CDH8,IGSF3,PTPRT,FSTL5,MRAP2,RHOJ,KCND2,PARM1,PLCXD3,SNTG1,TNNT2,CXXC4,SLC35F1,ANO3,KIF16B,FAM19A2,HTR1F,SLC44A5,CYP26B1,SOX5,ANKRD55,TSHZ2,ST6GAL2,GOLIM4,BMPER,TWIST2,KIAA1324L,FRMD5,ENOX1,MLLT3,CNTN…	GO:0007214:gamma-aminobutyric acid signaling pathway,GO:0044091:membrane biogenesis,GO:0030276:clathrin binding,GO:0086002:cardiac muscle cell action potential involved in contraction,GO:0000123:histone acetyltransferase complex,GO:0030316:osteoclast differentiation	97/750(2.9e-14)
Gluta_M16	NPNT,PHACTR2,PLAGL1,ANKRD34B,GRIK2,CHRNA1,BARX2,SPHKAP,TLL1,CHI3L1,GALR1,CDH7,KCNT2,C10orf90,ZBBX,UTRN,BRINP3,ADAMTSL1,CADPS2,MAPKAPK2,KLF12,APOD,CDH20,TPK1,EPHB1,ARSJ,AFP,SCN5A,NYAP2,MOB3B,GPRIN3,CHN2,PTTG1,GABRA1,CCDC68,GRID2,CDH8,NTN4,PTPRT,PARM1,GPR161,CCDC85A,NTNG1,RORA,SEMA6A,SEMA6D,GRM7,SCG2,GDF10,ST8SIA1,PDE3B,LNX2,ELOVL5,SLITRK4,SLIT2,EPHA6,HTR2A,KIAA1456,PARP12,NHLH2,ZMAT4,PCP4L1,OTOL1,…	GO:0042277:peptide binding,GO:0030902:hindbrain development,GO:0033218:amide binding,GO:1905477:positive regulation of protein localization to membrane,GO:0050730:regulation of peptidyl-tyrosine phosphorylation	88/645(3.85e-14)
Gluta_M4	MEGF10,MARCH3,HS3ST3B1,LYPD6B,GABRG1,PKD2L1,RARB,IL1RAPL2,VCAN,ANXA1,PAPSS2,NKAIN3,CNTNAP4,TWIST2,ALCAM,C1R,DCC,TSHZ2,RASSF4,RORB,FSTL5,FAM19A2,PLCXD3,COBLL1,CD24,ABI3BP,VWC2L,HES1,KCNH5,EPHA3,FOXP2,TOX,ASPH,KCNAB1,LRMP,SLC44A5,PCDH20,GPR65,KIF16B,CCDC68,HTR1F,TMTC2,FNBP1L,ENOX1,PPFIBP1,EDIL3,GOLIM4,SATB1,DNAJC1,CNTN5,LRRN1,PDZRN3,BCAR3,FGF10,SLC22A25,PARP10,UBE2E3,ARHGEF26,CEMIP,KLHL32,KCNA4,SLC…	GO:0004553:hydrolase activity, hydrolyzing O-glycosyl compounds,GO:0016798:hydrolase activity, acting on glycosyl bonds,GO:0001649:osteoblast differentiation	91/703(3.12e-13)
Gluta_M15	HCRTR2,VCAN,MITF,CTGF,SGCZ,SLC15A5,PCSK5,UTRN,TENM1,KIAA1217,SPHKAP,LYPD1,KCNK2,PITPNC1,PTN,RYR3,ADGRG6,CALB2,CDH24,PDZRN4,HS3ST4,MGAT4C,AMOTL1,COL19A1,RAB3B,FRMD3,PCDH15,PCDH11X,PDLIM3,CABP7,LMO3,NOTCH1,OSBPL3,ADD3,TENM3,DCHS2,BCL11B,DGKD,ROBO2,HAPLN1,ADAMTSL1,CNTNAP5,TLE4,PIWIL4,B2M,RNF152,DAB2,NPNT,CDH10,CDH11,SORCS3,ADAMTSL3,GRAMD3,FRAS1,FAT4,IL15,DSCAML1,LHFPL3,CDH6,NHLH2,GRID2,XKR4,ANKRD6,N…	GO:0090287:regulation of cellular response to growth factor stimulus,GO:0021700:developmental maturation,GO:0017015:regulation of transforming growth factor beta receptor signaling pathway,GO:0090092:regulation of transmembrane receptor protein serine/threonine kinase signaling pathway,GO:1903844:regulation of cellular response to transforming growth factor beta stimulus,GO:0007178:transmembrane …	69/477(6.6e-12)
Gluta_M88	PLCH1,LCORL,OTOGL,PLSCR4,KLHDC8A,FOXO1,MGAT4C,PHLDB2,SYT17,ITGA11,DDAH2,LRRC4C,PCED1B,SEMA5A,SEMA6D,CCDC168,MAML3,TMEM196,HEBP2,TCERG1L,PRKG1,NREP,C8orf34,PTPRT,GPR26,AMIGO2,DPYSL3,LRIG3,CXCL12,PDZRN4,BARX2,NGB,ZNF804B,TNNT2,PTCHD4,ST6GAL2,COL6A2,BTNL9,TMTC2,SLC7A11,TSPAN2,CRYAB,ADAMTS16,RGS8,FZD7,GUCY1A2,TPPP3,ANTXR2,FIBIN,DPF3,TWIST2,TIMP2,TEX30,PRSS12,MTNR1A,GABRA5,CPNE4,ACSM4,SYNPR,ANO3,DCSTA…	GO:0004714:transmembrane receptor protein tyrosine kinase activity,GO:0001938:positive regulation of endothelial cell proliferation	79/601(1.5e-11)
Gluta_M37	GAS2L3,RGS12,ZNF804B,CACHD1,NR4A2,GBE1,ZNF804A,STT3B,ST8SIA2,CHST11,ITGB8,NKAIN3,MGAT5,SFMBT2,SMYD1,SYNPR,WISP1,CPNE4,CRTAC1,DCSTAMP,CNTN6,GALNT14,SORBS2,KCTD16,TENM3,KLHL1,TMEM132D,MYOM2,UNC5C,ADAMTS19,CADPS2,SLCO2A1,LSAMP,SEMA6D,ERC2,FRAS1,ELOVL7,ANXA1,TRPC5,THEMIS,FAM110B,CD52,RASGRP1,DOK6,TRHDE,GNG2,GNB4,TRPC4,SYTL5,CADPS,CNTN4,FAM126A,SPOCK1,SPOCK3,KCNC2,SOX5,GPR63,AFF2,FHOD3,CACNA1E,SAMD3,E…	GO:0048259:regulation of receptor-mediated endocytosis,GO:0008237:metallopeptidase activity,GO:0007219:Notch signaling pathway	69/489(2.31e-11)
Gluta_M78	COL9A1,PPAP2B,GRIK1,LPPR1,HTR2C,ROR1,PPAPDC1A,LRRC4C,IL26,GDPD2,FGFR1,SH3RF3,RUNX2,FAM89A,TRIM67,SEMA5B,CD36,SORCS2,NXPH2,ZNF385D,SOX11,TRPC3,RSAD2,GCSAM,KCNIP1,KIAA1211,CDHR1,COL12A1,GALNT10,LHFPL3,KIAA1024,AIRE,NR4A3,PCDH11Y,BCL11B,SEL1L3,ADRA1A,RANBP17,ASIC2,PRR16,SLC5A8,DAB1,CNTN2,CDH11,TLL1,GPC6,MGAT4C,LRRC3B,GALNT13,PLXNB1,FAM196A,SAMD5,TCF12,TIMP2,VWA2,ADAM12,CRYM,GPC5,DIP2A,TSHZ2,GRM8,SEM…	GO:0008037:cell recognition	64/479(2.4e-09)
Gluta_M45	KCNG2,FAM126A,ELAVL2,SORCS1,HS3ST2,OR1L8,HTR4,COL24A1,CLEC19A,DPP10,CPNE4,FSTL5,PID1,TMTC1,GRM8,ADTRP,ROBO2,PDE1A,MUM1L1,CNTN3,FAM135B,EMB,SMYD2,DNAH14,SSTR2,PRUNE2,MKX,PDE4B,SLIT3,CLSTN2,LRP1B,TMEFF2,CNR1,COL21A1,PHACTR1,MBOAT2,CALD1,CENPF,MSMO1,TEAD1,NFIB,FAM13C,TMEM232,GPATCH2,NRXN3,FIGN,TRPA1,CD24,MCTP1,SNCAIP,CTNNA2,ANO3,SGK1,LPCAT2,AHNAK2,RXFP1,OPCML,ADGRL2,KCNAB1,SNCA,BHMT,NRG1,CNTN6,ARHGA…	GO:0048278:vesicle docking,GO:0048864:stem cell development,GO:1904063:negative regulation of cation transmembrane transport,GO:0019208:phosphatase regulator activity	88/781(3.38e-09)
Gluta_M28	C8orf4,GLP2R,MOXD1,GPX3,MAML3,PAMR1,SDK1,DSG3,ZNF804A,ACVR1C,ZBBX,ESRRG,CALCRL,VSX1,SV2C,SORCS3,PAM,CBLN2,CSF1,TEAD1,PAWR,PCDH8,TPD52L1,DPP4,MGAT4C,ADGRV1,OLR1,ANXA5,ZNF134,COL27A1,MAML2,TMTC1,ALCAM,ADGRL2,SEMA5A,KCNIP2,TESPA1,DGKB,ZNF804B,SSFA2,PTH2R,KCNQ5,MUM1L1,ABLIM1,SCG2,RPS6KA6,PDE7B,BDNF,AK5,ARL4A,AMOT,EPHB1,NOP9,NFIB,ABHD12B,ADAM9,PPARGC1A,PI15,GRIA4,CDH7,ZMAT4,CREG2,NELL1,OSBPL3,FAM214B,…	GO:0005976:polysaccharide metabolic process,GO:0044264:cellular polysaccharide metabolic process	75/747(2.23e-05)
Gluta_M63	POSTN,MCTP2,PLD5,SYTL5,SMYD1,S100A10,OLFML2B,RGS12,PPP1R1A,LAYN,THTPA,ERCC4,FBXW8,SYNPR,NR4A2,GFRA1,PTGER3,HGF,GALNT14,ITPKB,CRTAC1,ITGB8,FRAS1,RNF152,GNG2,KLHL1,SPOCK3,SPOCK1,SORBS2,UNC5C,SEMA6D,DSCAML1,TRPC5,SYT10,ZNF804A,KCNIP2,RPL31,ITGA11,NWD2,MOXD1,TRPC4,GNB4,MGAT5,SOCS2,RIT2,KCTD16,ZNF804B,GDPD5,ERC2,CCNI,RERG,ALK,AKR1C1,FAP,RPL3,MAGI3,DACH1,CSGALNACT1,MAMDC2,LSAMP,CADPS,NRG1,SULF1,CAPN13,…	GO:0000187:activation of MAPK activity,GO:0010811:positive regulation of cell-substrate adhesion	51/456(0.000118)
Gluta_M64	NLGN4Y,C9orf84,ZNF365,PCDH11Y,GAB1,UTP23,ITGB3BP,FGFR1OP2,UPP2,PLEKHA1,C2orf88,C8orf88,FAM13A,SORT1,ZSCAN31,ZNF189,TMEM232,PIK3CA,RAPGEF2,ATP6AP1L,MIPOL1,EIF1AY,SLC5A4,WDR78,TMPRSS11D,IRAK1BP1,PARP8,PAPOLA,UMAD1,CC2D2A,MEIKIN,SH3GL2,MARCH7,LSMEM1,COL28A1,CLK1,A2M,PURG,RGS5,RBM41,SLC5A3,CPO,GCFC2,DSE,CGGBP1,ZBTB16,NXPE1,ZNF138,TMEM106B,UBL3,PYROXD2,ANKRD42,SPAG16,LRRC58,CDH18,ABCA6,SLC38A2,WIPF3,L…	GO:0030670:phagocytic vesicle membrane	82/1055(0.0956)

## Sheet: Oli
module	active_gene	goterm	asd_p.adj
Oli_M51	RPP40,EMP1,CES3,SULT1C3,PRPF4,TMEM47,RSPO2,CCDC121,ARMT1,SLC13A5,PCNA,RBM45,EID2B,TMEM244,FICD,LONRF2,C21orf62,ZAK,SAMD13,C2CD4A,STARD4,CPD,RESP18,ASPHD2,DIS3,CAPN3,ZNF540,TMEM132E,PRRT4,CDKN2A,RARB,RRAS2,IK,PLS1,EIF3H,NUP88,ZMYM6,MARCH9,RGS6,ARHGAP28,ZNF75D,PCID2,TMEM242,PHGDH,TYW3,TMEM106C,NDST4,ERICH3,HLA-F,ELP2,PSMB3,SERPINB6,EMC7,RCCD1,SMCHD1,KCND3,AAR2,SNRPD1,SLC30A7,UFSP2,FLRT1,SUSD4,GUCY1…	GO:0005684:U2-type spliceosomal complex,GO:0046873:metal ion transmembrane transporter activity	64/538(3.43e-07)
Oli_M20	HIST2H2BE,FAM228A,SUMO3,CEP72,ZNF45,SAC3D1,ZSCAN9,SMYD2,SOWAHA,NFYA,SMIM12,TAF7L,TMEM128,LSM3,GRIN3A,SRPR,HIATL1,SLC26A3,EXOSC5,RAD18,ADSS,C11orf24,ZNF229,SNX17,AP5S1,RAB1A,PPP1CA,FAM109B,KIAA0825,SLC33A1,SETD7,RNF139,ATP6V1H,TMEM55B,STRIP1,DNAAF2,TMEM170B,ZNF215,SUN3,U2AF1L4,MINPP1,LDOC1,BIRC2,CCDC181,ZNF35,CLCN4,RCHY1,DQX1,PDCD4,TDRP,PAPPA,TSPYL5,SUV39H2,PSAT1,CCT2,PANX1,RGMB,RHOQ,NCAPD3,PCYOX1…	GO:0007623:circadian rhythm,GO:0042752:regulation of circadian rhythm,GO:0010389:regulation of G2/M transition of mitotic cell cycle,GO:1901990:regulation of mitotic cell cycle phase transition,GO:0036294:cellular response to decreased oxygen levels,GO:0071456:cellular response to hypoxia,GO:1901987:regulation of cell cycle phase transition,GO:0070482:response to oxygen levels,GO:0000086:G2/M tra…	54/428(9.01e-07)
Oli_M82	SLCO2A1,OR1L8,ZNF891,CCDC28B,ITGA1,ABHD12B,EGLN3,RABGGTB,TP53INP2,CX3CR1,PRSS12,ERRFI1,ZFP69B,PGAM2,TACR1,CMAS,MRAP2,CUL4B,DCN,AKR1C2,SCRN2,ZNF18,ZNF224,ADAMTS9,ARHGAP20,STEAP4,PAK1IP1,QARS,KRT86,TMEM179B,IL17RA,PCSK2,FAM47E,PCSK1,RPAP2,TP53BP2,PSMC4,NOP2,DESI2,SLC1A1,OTOL1,MTCL1,CNTNAP4,DAB2,CLEC3B,PDZD8,DECR2,GNG12,ZCWPW2,DUSP12,AKAP7,STRADB,CCT6A,ICA1,ZSCAN12,SAMD13,MED4,ENC1,EPC2,PCBP1,FLRT1,…	GO:0048814:regulation of dendrite morphogenesis,GO:1904375:regulation of protein localization to cell periphery,GO:0014706:striated muscle tissue development,GO:1905475:regulation of protein localization to membrane,GO:0060537:muscle tissue development,GO:0042692:muscle cell differentiation,GO:0030198:extracellular matrix organization,GO:1903828:negative regulation of cellular protein localizatio…	60/524(4.86e-06)
Oli_M60	IPO4,C16orf86,LSMEM1,MCM4,BRF2,ZKSCAN2,FNDC5,EDN1,INTS5,ACP2,SRPRB,PRG4,GRIN2A,FGF11,AP1S2,FGF20,RAB18,UCK1,ZDBF2,GMPR2,PHLDA3,KCNH7,SLC16A4,NLRP2P,METTL25,LINC00238,BCO2,LEAP2,PCP4,PLP2,C8orf37,TOPORS,VCPKMT,AQP4,MAGEH1,RIT1,ZNF575,LYAR,PDZD8,ZNF667,ARAF,DHRS11,CD53,EVI2A,C10orf90,NUDT16,CDK2AP2,FAM216B,NUP107,VANGL2,C11orf74,TRAF3IP3,ANKRD18B,FOS,DERL3,DFNB59,GALNT1,KLRC3,KLF15,ZNF843,BHLHB9,CS…	GO:0008066:glutamate receptor activity,GO:0098839:postsynaptic density membrane,GO:0008328:ionotropic glutamate receptor complex,GO:0098878:neurotransmitter receptor complex,GO:0099061:integral component of postsynaptic density membrane,GO:0099146:intrinsic component of postsynaptic density membrane,GO:0007215:glutamate receptor signaling pathway,GO:0099601:regulation of neurotransmitter receptor…	77/749(5.31e-06)
Oli_M24	CLEC2A,CHRNA10,MMD,KLF11,GPX7,C9orf50,IGFL2,C17orf100,KIAA1211L,SRD5A1,ZNF616,TMEM256,MFSD9,DEDD2,MOXD1,FITM2,SAYSD1,DHRS13,CDH22,PIGH,SPAG7,PKNOX2,PCTP,L3HYPDH,STS,CCNDBP1,LRIG1,HEATR6,KCTD12,TRIM27,NAA20,ACTR3,SMC1A,RPS6KA6,ZFP28,PAAF1,PDZRN3,SYT17,ZMYM5,DNPEP,LRRTM1,AP3M2,FERMT2,OXSR1,POU3F2,ARHGEF10,FAM104B,MSH6,TNFRSF1A,UFM1,KDSR,KIAA1407,NUP88,PLEKHB2,GXYLT1,SH3RF3,PRSS54,ZNF502,HECTD1,CCDC…	GO:0031594:neuromuscular junction,GO:0021782:glial cell development,GO:0021543:pallium development,GO:0006470:protein dephosphorylation,GO:0030902:hindbrain development	51/433(2.35e-05)
Oli_M3	BRPF1,PSG11,PTCHD1,PABPC1L2B,RHOG,MOSPD3,PSMB9,SUPT4H1,PRRT4,SMIM8,ASB5,ZNF266,CD200R1,ZNF419,RAD1,TMEM251,WDR91,CSRNP1,MED22,CUEDC2,STEAP1,DR1,ST20,ARMCX6,SLC4A3,DDRGK1,KCNA1,GPR22,NRAS,ALG3,IRS2,TMEM87B,MOSPD1,ZNF84,KBTBD7,SALL2,YPEL5,PSG3,APOM,TRIM23,TNC,DDN,TMX3,POMP,SF3B6,TIGD2,FEZ1,POLR3G,C12orf49,TMEM33,ATG9A,AZIN1,CAPZA2,FAM24B,AADACL2,ARL6,GLT8D1,CLEC4A,FBXL6,CYBB,SFRP4,JMJD7,NUP37,EIF4A…	GO:0046488:phosphatidylinositol metabolic process,GO:0006650:glycerophospholipid metabolic process	64/643(0.000283)
Oli_M17	ARR3,BCL11A,ZNF597,PTGFR,SEMA3D,OBFC1,GPR12,ITM2A,GLRX,FZD7,RGS19,MANBAL,CRYGS,HAX1,HSBP1L1,EAF2,C11orf74,ARF4,TMEM178A,GLA,CLGN,CTHRC1,TAF9,NAP1L2,KLRC1,DAB2,CNP,GYG1,LARP6,TMEM164,NUPL1,SOX9,DCBLD1,TRIM23,PDE10A,DNAAF2,TCEAL8,MEN1,FCHO2,KLHL11,ADAM9,C11orf96,MKRN3,IER5,GFPT2,C4orf46,PIGK,ANKRD55,ZNF233,CEP41,ATF2,ANKRD30BL,TET2,C5orf22,ATP6V1F,CCNA1,AASDHPPT,CYP51A1,ELMOD2,ANTXR2,MAP3K7,PTEN,AS…	GO:0006664:glycolipid metabolic process,GO:1903509:liposaccharide metabolic process,GO:0051099:positive regulation of binding,GO:0001101:response to acid chemical,GO:0043393:regulation of protein binding,GO:0038127:ERBB signaling pathway	49/455(0.000579)
Oli_M73	PRLHR,MYOZ3,HMGB3,GGH,ETV3,FAT4,TTC9,HAUS4,RBMXL1,ZNF12,AMIGO1,FGFBP3,KDELC2,ZNF677,ITPR1,C4orf26,ZNF740,ESCO1,GORAB,FBXO30,KLHL8,C11orf71,C11orf57,ZDHHC2,HMGCLL1,PHF11,KDM3A,EDNRA,PCDH11Y,WARS,API5,ZNF852,ENPP5,SOCS6,ABHD14A,NANP,PSAT1,C1orf174,LYAR,SRSF4,TLR1,BLOC1S4,WDR5B,C1orf216,UBE2D1,CMAS,ASCL1,BMP2,TMEM167A,RAMP2,TMEM19,FIZ1,AQP1,EPHA5,KLRB1,HSPA13,IPO13,ATF7IP,PRR26,BET1,PEG3,ZFAND1,ART4…	GO:1904029:regulation of cyclin-dependent protein kinase activity,GO:0000079:regulation of cyclin-dependent protein serine/threonine kinase activity	51/507(0.00253)
Oli_M97	KCNA4,NLE1,IL18BP,GABRA1,C8orf34,S100P,CSTF2T,KITLG,DSC1,MOCS2,DIRAS3,RNF7,SPINK5,C3orf35,C6orf47,GOLT1A,BORA,PPAT,ZNF697,FIZ1,SQLE,NECAP1,GPRIN3,ZNF317,SNIP1,EIF3G,OGN,WRB,HDAC3,CCDC25,MAGEE1,TMEM237,NOP10,ZMYND10,AFP,RSL24D1,TRHDE,COPS2,RPL22L1,RNLS,FAM126A,MYL6,C12orf4,IGDCC4,DYNLT3,EFCAB7,CDIPT,SYCE1,TBK1,APOM,TANK,PIK3IP1,C1orf52,CAMKMT,ZNF250,ADPRM,TEX9,COPS6,TCP11L2,STX10,LDB2,NRSN1,ZNF275…	GO:0014013:regulation of gliogenesis,GO:0035637:multicellular organismal signaling,GO:0030258:lipid modification	48/469(0.00287)
Oli_M93	SYNDIG1L,CD300LF,RPA3,GCC1,ROM1,FZD9,KPNA2,TEX30,DBR1,ZNF607,FDXACB1,FAM149A,HERPUD1,PRIM1,RBM44,HSPA4L,SPATA1,PEX10,PIK3R4,LRRC19,FBN2,ZNF225,TSHZ2,MOSPD2,LAMP5,GPR180,DCP2,KCTD12,PRIMPOL,PROSER1,AEBP1,CLK2,CAPRIN2,ACP2,TNFAIP6,SNX16,TMEM167B,SDCBP,TRIM68,UBE2T,ARL4C,ABCE1,SEC31B,AP4B1,VEZF1,CHSY3,RPAP2,PCDH10,MED30,NXPE4,MTX3,PCNP,ARL5A,BBS4,TM9SF3,COG3,NBN,NR2C1,KIAA1715,SLC36A4,CD101,NONO,ATX…	GO:0030665:clathrin-coated vesicle membrane,GO:0032200:telomere organization,GO:0000723:telomere maintenance	47/458(0.00327)
Oli_M12	TPBG,C14orf79,SELP,FES,CEP19,IQCC,POLR1E,CHRAC1,PSEN2,NKAPL,LIN37,C12orf5,IFT22,PIGO,TOR3A,GALE,PCGF1,PATZ1,ABHD17B,KLHL9,ZNRD1,PNMA1,THAP5,ZDBF2,DPP4,LMO2,KBTBD4,DACH1,SPDL1,SPAG7,ANKRD34B,HAUS5,PIGC,WDR77,OTULIN,MIF4GD,SSSCA1,ZNF234,SART3,GPR108,FAM84B,TRAPPC2B,VPS41,PGBD1,RRP9,GPR34,ANKRD7,CHIT1,PAQR6,TMEM51,TMTC3,F3,IER3IP1,TNS1,TXNDC9,GBA2,BLMH,C5orf47,RAB33A,BEX4,FNIP2,BMP2,ZNF100,SRA1,MED4…	GO:0072006:nephron development	47/470(0.00629)
Oli_M49	LIPJ,EXO5,ZBTB45,XKR8,ANGPTL3,NYNRIN,LRIG3,ROPN1B,CNR1,SYT4,PODN,ZNF622,GAS2,NOG,GNPDA1,IRS1,B4GALT3,WDR1,KRR1,PGA5,CREBL2,BLMH,C14orf119,ZNF770,ISOC1,CECR6,NRM,C11orf96,JKAMP,TCEAL8,C6orf120,EID2,GID8,FAM160B1,ZBTB1,GPR22,EIF6,LAYN,TMEM68,PYROXD1,B2M,GORASP1,DUSP11,MAGEF1,PRKAR1A,TTN,HMG20A,SLC40A1,PSMB1,EXOSC3,PIGC,SMU1,GALR3,METTL7A,PCF11,OSER1,OR52N4,NEK3,ABHD16A,SLC11A2,FAM199X,MFAP3,YIPF5,I…	GO:0098982:GABA-ergic synapse,GO:0002479:antigen processing and presentation of exogenous peptide antigen via MHC class I, TAP-dependent,GO:0042590:antigen processing and presentation of exogenous peptide antigen via MHC class I,GO:0019882:antigen processing and presentation,GO:0006023:aminoglycan biosynthetic process,GO:1905330:regulation of morphogenesis of an epithelium,GO:0001736:establishmen…	49/500(0.00728)
Oli_M87	CHRNA1,FAM43A,CDKN1A,PTTG1,IL18,REEP6,WFIKKN1,ARFIP2,SASS6,MAP6,FAM155B,ZNF267,RAB39B,TAF9B,ERCC6,SMG8,RPUSD1,TMEM182,GEN1,LRRC29,SPTSSB,NPAP1,NEU3,SLC28A2,OAS1,TMEM214,CRYGA,TXLNG,C9orf78,MAK16,ZNF24,EMC4,IFIT1,EDRF1,MRGBP,GMPR2,SYNJ2,ZNF616,PYGO2,C14orf119,ACTL6A,UTP23,PTPN2,CACUL1,ALDH1A3,MAP3K4,BCAP29,RAB2B,C3orf18,ADAT2,DBX2,ADAM32,HECA,C15orf41,KBTBD4,NOS1AP,BTG2,BTBD8,RAPGEF5,SNX10,SPATA7,…	GO:0050905:neuromuscular process	46/460(0.00759)
Oli_M85	BTBD19,TMEM86B,TCTEX1D1,VAMP7,IL13RA2,SMKR1,ANKRD65,MYOM2,KCNC2,LPAR2,SLC5A6,DIEXF,GSKIP,TNK1,CSRP2,TRIM25,PAIP2B,HDGF,TMEM199,OMD,MROH7,H2AFV,NAP1L2,LRRC59,TEX15,HBS1L,LRRC28,CIAPIN1,OAS1,PUS3,CHIT1,AMIGO1,WDR77,CXorf38,SLC22A9,BTD,MAP6D1,PHTF1,PCYT2,SECISBP2L,PA2G4,KCNJ3,MYH7,ZNF536,NUBP2,TMEM9B,OST4,STK17A,ANO4,VANGL2,EGFR,RNF32,CASD1,VEPH1,ZNF510,RRAS2,TMTC1,HTR1E,ZNF385D,VPS26B,COMMD10,LAMB1…	GO:0004721:phosphoprotein phosphatase activity,GO:0022853:active ion transmembrane transporter activity	43/430(0.0132)
Oli_M81	DCSTAMP,TGM1,GSG1,BBS12,ZBED9,ZNF284,MSRB1,OPN3,CSF1,CGA,C19orf48,SERTAD1,PLA2G15,ZNF701,SDC2,FMR1,PHF13,ZNF470,CRNKL1,PTGER2,TRUB1,EFTUD1,SLC1A4,HPS1,MYO7A,HEMGN,SMAD7,LRRC6,PAK1IP1,PLXNC1,CDHR1,MORC4,MYO1B,GDAP2,DHX35,TRMT1L,SLC24A1,CCNK,MMS22L,DNAH6,DTNBP1,SNRPC,ANP32B,EML5,NR2E1,NCL,ZNF33B,POC1B,POP7,PXDC1,GLRA1,RUNX2,CYP4V2,TSEN54,ANKRD18A,SNX19,CORO7,TSTA3,ZNF32,PAFAH1B3,DNAJC25,WASL,TRIQK,…	GO:0048706:embryonic skeletal system development,GO:0007156:homophilic cell adhesion via plasma membrane adhesion molecules,GO:0019898:extrinsic component of membrane,GO:0007015:actin filament organization,GO:0070588:calcium ion transmembrane transport	41/407(0.0163)
Oli_M21	AKR7L,GRM6,MURC,ST8SIA2,SMIM17,H2AFX,SFTA3,DUSP14,KIRREL,MED7,NR4A3,RCAN2,C2CD4A,TIGD6,ADRA1B,UMPS,CCDC158,GZF1,THAP3,MIEF2,SPTSSB,RERG,ZNF451,NUDT21,PBXIP1,UBXN1,CBLL1,CDKL2,CAPN3,UBL7,WDR24,XPO7,ZNF419,LYPD5,TRAPPC2B,ELP5,ADSL,SLC4A1AP,C10orf88,OTUD6B,ZNF573,LRRCC1,BAP1,VKORC1,ZNF285,LRIG1,DMAP1,WBP5,RPL31,FAM120B,HACD1,DLL4,FTSJ3,TMEM39A,GSTP1,P3H2,GNB2L1,PCOLCE,GRIK4,ANKRD30BL,SLC38A2,TXK,ZBE…	GO:0044853:plasma membrane raft	47/490(0.0174)
Oli_M80	GRB7,FAM110D,CA4,GNRH1,MPZL2,GDPD2,SFT2D2,CABLES2,MED8,PLK3,BRCC3,ZSWIM2,ADAMTS5,SF3A1,ZNF548,MAGEE1,CARD9,LYZL4,TRIM4,SCN4B,TM2D2,C20orf202,SPX,SLC17A6,PQLC3,DCAF4L1,FAM163A,PELI3,COL18A1,SHOC2,HEMGN,RHBDD1,EIF3F,TTC34,TBC1D23,EOGT,TYMS,PLXNC1,ETNK2,APBB3,RNF34,ACYP1,C5orf47,ARL14EP,FTSJ1,SELL,KRCC1,MEPE,IER2,GLO1,TIRAP,PIM2,HTR2A,C14orf105,TP53I11,CDK4,CALU,GPR65,FAM69B,VAMP4,POSTN,HERC5,POGLUT…	GO:0000793:condensed chromosome,GO:0061659:ubiquitin-like protein ligase activity	45/465(0.0197)
Oli_M54	RNF39,OPRM1,SIAH3,KIAA1524,ABHD1,MMAA,PAFAH1B3,PRSS3,ASTE1,DNAJC9,TMEM185A,STEAP2,TAC1,TRIM66,EXOC8,PIAS3,POLM,FTSJ3,CUX2,RNF20,SLC20A1,CGRRF1,SPIN4,PLA2G12A,ZNF74,MYL12B,EPB41L3,ZFAND2A,ZNF280C,CRYAB,MYH15,NFRKB,SETD4,WRAP73,TOR1AIP1,PCYOX1,PSMF1,ARL5A,GPR176,GALE,DQX1,CAMLG,RGS5,WDFY2,HES1,GDF11,ZNF649,UBA6,APLF,PTH1R,DGAT2,ZCCHC4,USP1,DDAH2,CEP192,VSTM4,LOC81691,MIS18A,METTL4,CLN5,SCD,EVI5,GRM…	GO:0031674:I band	46/492(0.0368)
Oli_M30	BLID,CYP1B1,MKX,LOC100505478,SLC35A2,SNTG2,ZNF646,CDKN1B,ERVW-1,RABIF,RBM22,ZNF480,ARF6,IFI27L1,SSR4,ZNF235,ESD,RPH3A,ASPM,TOR1A,BUD13,SYCE1,ODF2L,CDK2AP1,CDKN2AIPNL,EIF3I,AKR1C2,TRMT13,TTC38,MED30,RPL3,CETN2,UBE2D1,SH3GLB1,ZNF415,PFDN5,ZNF263,SLC20A1,PRADC1,TMEM55B,SLC24A5,ABHD5,C1orf43,SAPCD2,ZNF641,ZNF596,ARRDC4,PGBD1,C1orf226,FAM188A,ADAM8,VPS72,LRRC19,CAV2,NR4A2,PAQR6,LTN1,TMEM184C,CWC15,C11…	GO:0070820:tertiary granule,GO:0140056:organelle localization by membrane tethering,GO:0022406:membrane docking	44/467(0.0421)
Oli_M86	IL7R,ANKRD61,CREB3,ZNF576,NAT6,ENTPD3,TLR2,VRK1,FRMD3,RESP18,TMEM97,SPEF1,PLSCR1,MAGOH,MYB,LYSMD2,MON1B,UTP18,IFNAR1,PYROXD1,LNX2,FIZ1,DIS3,ANXA1,EVI2B,JAGN1,LGR5,SLC30A7,PDCD6,HDAC3,PTPN14,IFI44,ARL6IP1,CLMN,CDKN2AIPNL,NAA30,NUP54,ATP1B1,NUDT12,HPX,C14orf166,ZHX1,RIC8A,TMEM106B,SLC6A12,SNX17,EDNRA,CDAN1,FAM174A,CASP2,MTNR1A,PSMG4,RAD51D,VEGFB,EPRS,NOX4,SACM1L,RPS6KA3,TSPAN12,OR2L13,RAB2B,SELL,PP…	GO:0062023:collagen-containing extracellular matrix	47/518(0.0622)
Oli_M91	SURF2,ZNF222,MAP3K8,ST8SIA4,EYA4,SAMD15,SLC46A2,TAF5,MSANTD1,GAS2L2,LOC284023,KCNV2,SHQ1,MARCH3,HSPBAP1,IL12A,GORAB,ZNF660,DCHS1,PTPRCAP,NSMCE4A,ANKRD7,ARMCX1,CSTF2,OPLAH,TMEM14A,KCTD9,PIK3C3,ZNF324,TESPA1,DCLRE1B,MBIP,RPE65,C2orf80,KBTBD2,LTA4H,BEST3,EMC9,TMEM56,SMIM13,INPP4B,PUS7L,C3orf52,CEP41,ACVR2A,BMP2,FAM174A,BMP2K,CLCN2,ENPP2,PRTFDC1,DCTN3,ZNF460,SYNCRIP,NSFL1C,AKR1C1,VAPB,SEC22B,FPR1,CDH…	GO:0072503:cellular divalent inorganic cation homeostasis,GO:0006874:cellular calcium ion homeostasis,GO:0055074:calcium ion homeostasis,GO:0051480:regulation of cytosolic calcium ion concentration	43/465(0.0727)
Oli_M19	THBS1,CBLN4,ZNF816,TAS2R14,MCL1,PDRG1,BOK,ZBTB49,TM6SF2,PROM2,FAS,ZNF804B,OLFML1,GUCY1B3,OSTC,PLA2G7,PGRMC2,BCAP31,CD24,RBM12,TNFSF9,RABAC1,PAF1,HDDC3,MRAP2,SPRY3,FZD4,TRAM1,SGOL1,DNAJC27,TM9SF1,DDR2,CD2BP2,UVSSA,MANEAL,PSMB7,KIT,TWF1,PRADC1,MAP9,TRIM47,SPTLC1,JAGN1,ING4,ENPP4,TMEM60,ESYT3,BLOC1S4,C14orf1,TMF1,SRSF9,PRKAR2B,SESN3,ITGB3BP,DHRS7,EPS8,IER5,FEM1B,SMIM12,CFL2,SMARCE1,TBP,RAD51D,P4HA2,…	GO:0016241:regulation of macroautophagy,GO:0010506:regulation of autophagy	42/452(0.0762)
Oli_M34	SMPD2,NOC4L,PIH1D2,SLC5A12,NR2C2AP,PARP3,APRT,TEX22,CSRP1,CITED4,DPP4,DERL1,KIAA1024,LINC01125,EMC4,RHOC,MBLAC2,HEY2,TAF9,PDLIM2,SH3GL3,YIPF5,TSPAN12,LIG4,NME9,FN3KRP,IL12B,NOSTRIN,PSMD2,COL12A1,PROX1,WNT7A,GOLT1B,PDIK1L,MIEN1,IFT74,PRR3,TBPL1,PPAT,GAN,PTPN21,YBX1,ING3,SCYL3,RAB15,EPHA6,PCGF5,CHSY3,SREK1IP1,HBEGF,FMO5,MIF4GD,ALX3,TMEM51,SNAPC5,CCT6A,RP9,PTK2B,UPK1B,HEATR6,FLRT1,PPP2R1A,SP110,RPE6…	GO:0044306:neuron projection terminus,GO:0005814:centriole,GO:0098693:regulation of synaptic vesicle cycle,GO:0008022:protein C-terminus binding	46/509(0.0778)
Oli_M36	S100A10,SERPINB8,DSG3,E2F1,DUSP23,RBBP9,ALB,RAB13,NMB,CLDN15,TUSC1,NPNT,GTF2E1,CFAP126,ZNF671,LIG3,DLL1,CRYAB,RRP9,KRT23,MIP,FSTL4,TAC1,ADAM12,CTPS1,DKC1,NHP2,THAP1,TUBA1B,ANKHD1,ZCCHC6,PNO1,NMRK1,KBTBD4,ZNF280C,DIS3L,CHRDL1,CUTC,ZC3H13,MAP2K6,NPRL2,NIPAL1,TXNL1,GALNT8,DALRD3,SLC35G1,FAM208A,DHX32,AGA,IFT74,COL25A1,FADS1,MPDU1,NENF,SORBS3,SLC39A8,CHRNB2,ITPKB,PKIA,C8orf88,HNRNPAB,THYN1,RAB11FIP2,…	GO:0005911:cell-cell junction	40/427(0.0871)

## Sheet: OPC
module	active_gene	goterm	asd_p.adj
OPC_M34	PGAM2,FOXP3,NDUFA4L2,ITPRIP,PTPN20,HAPLN4,MROH7,ARHGAP9,FNBP1L,TIAF1,SLC22A10,PDGFRB,BRPF1,PLA2R1,RBM44,CES3,PPP1R1A,DGKA,ZEB1,KIAA2022,CA7,VANGL2,C1orf21,DEPDC1,PTPRO,ANKRD29,COL7A1,IGSF1,TPD52L1,LRP8,NR2F6,SLCO4A1,NCL,KCNIP4,SEMA4F,FSTL4,KCNG2,TUSC3,TESPA1,TNNT2,CAMKV,FAM69A,KLF9,GFPT2,SLC45A2,KCNA4,MBTPS2,CCDC181,MAGEC3,CPNE3,SFTPD,CCNT2,IL17RB,CSMD2,ANAPC4,CCSAP,IGSF3,GBE1,LRRCC1,RRP1,QPCT,ZN…	GO:0051260:protein homooligomerization	49/451(0.000451)
OPC_M54	PARD6A,GMNN,PROM2,CTNNAL1,CCDC97,SIAH3,ARHGAP19,DYRK3,ENKUR,BTG3,DCN,MYO1B,IER3,ZNF555,LSMEM1,DNAAF2,BBS4,SFRP4,SLITRK2,POU3F2,SRA1,KDM3A,MFSD8,NGB,SMG8,ADAMTS1,CCDC167,CHUK,CUTA,GALR3,EIF3M,HES1,PREB,TMEM33,ORMDL1,CCT2,BPGM,RRM1,CBLN2,POGLUT1,TYW3,CBX3,SESN1,PIGM,SLC24A3,PANK4,PAN2,IVNS1ABP,BCL2L15,VPS41,SERPINB1,MAP1LC3B,HERPUD2,ELOVL1,POLM,GRAMD3,SNRNP25,ZNF480,SGSH,FAM214A,CEPT1,DDX26B,ACAT2,…	GO:0030968:endoplasmic reticulum unfolded protein response	47/454(0.00261)
OPC_M2	KCNMB2,PTPRZ1,RFESD,PXDN,VEGFA,MOXD1,EFNB1,COL20A1,SCN1A,SEMA3E,ARHGAP20,SPRY4,ADRA1A,IL1RAP,S100P,CEBPG,TMEM132E,DZIP1,WFDC1,STK36,COL11A1,BCAN,LHFPL3,COL9A1,CDC6,IL5,VILL,DSCAM,PBDC1,PRRX1,TMEM196,CHL1,POP4,VCAN,ZNF714,MBNL3,SNTG1,POU6F2,OPCML,DGKG,FAM32A,C1orf61,MPPED2,ATRNL1,PDGFRA,PCDH15,AFAP1L2,IRF9,KLF6,DCTN2,DLGAP1,XKR4,KCNN2,CACNG5,C18orf8,SEZ6L,SAPCD2,GPC6,IFT57,CSMD1,ZNF235,FHOD3,KCNJ6…	GO:0006029:proteoglycan metabolic process,GO:0006024:glycosaminoglycan biosynthetic process,GO:0006023:aminoglycan biosynthetic process,GO:0048706:embryonic skeletal system development,GO:0030203:glycosaminoglycan metabolic process,GO:0006022:aminoglycan metabolic process	43/416(0.00614)
OPC_M27	PARP10,C6orf165,HNRNPA0,DBF4,ARF6,ZNF574,ZNF202,PPP1R32,GABRG3,ZBTB45,DNAJB5,EAF2,STYX,KLRC3,UFSP2,KLRC1,LONRF1,TIRAP,TSSK4,SRF,SLC22A6,CIPC,TSHZ1,AFTPH,GORASP2,ZNF776,AKTIP,PHF10,TPR,UBE3D,UVSSA,ZNF573,PSMA5,C6orf141,CCDC59,YDJC,HACD1,OXSR1,NR2F6,LMAN1,C11orf57,SUGT1,EXT2,TTC1,ECM1,HMGXB4,MGP,PAK1,UBXN2B,FES,LPXN,BTF3,TSHR,KLRB1,CNOT6L,POLR1D,SOX10,ACVR2B,NHS,AP5M1,CLK4,ARPC5L,POLI,PZP,MYSM1,NBN…	GO:0034399:nuclear periphery,GO:0006406:mRNA export from nucleus,GO:0071427:mRNA-containing ribonucleoprotein complex export from nucleus,GO:0051495:positive regulation of cytoskeleton organization,GO:0031032:actomyosin structure organization	44/438(0.00989)
OPC_M12	SNX33,ZNF311,LGI2,OR10AD1,CYB5D1,PTH1R,PVALB,KLHL14,NNMT,PLEKHS1,VAX2,PRRT4,FEZF2,PTGFR,CNGA3,SULT1C2,GDPD5,LOC100505478,RAI2,C16orf59,HPGD,NGF,FAM20A,GRB7,PLG,RGS8,ANKS4B,SAMD15,MUC19,LPAR4,RANBP3L,MCF2,EXPH5,TMEM35,IMPG2,PHLDB2,LRRC2,ARHGAP28,COL2A1,STEAP4,MOB3C,TGFB2,WISP3,PLSCR1,C9orf50,FAM155B,FGL1,PRSS3,HHLA1,LRRN4,HTR3B,CLVS2,CD53,PTPN14,PCOLCE2,HTR5A,TCTEX1D1,DPYSL3,PNOC,LVRN,ARX,C12orf75…	GO:0099060:integral component of postsynaptic specialization membrane,GO:0098948:intrinsic component of postsynaptic specialization membrane,GO:0030672:synaptic vesicle membrane,GO:0099501:exocytic vesicle membrane,GO:0051963:regulation of synapse assembly,GO:0022836:gated channel activity,GO:0022803:passive transmembrane transporter activity,GO:0005216:ion channel activity,GO:0030198:extracellul…	51/543(0.0153)
OPC_M73	LTB4R,POLR3K,MFSD9,TAS2R14,KBTBD8,C1orf109,PI15,C1orf194,KCNAB3,FBXO45,COG8,POP7,PIGA,HSPA4L,PSMG4,HDAC3,C1orf162,GPR18,SAYSD1,POLE3,RELA,SLBP,YY2,QSER1,SLC15A2,LZTFL1,GBP3,DSEL,PLAG1,ITGA6,NFRKB,HNRNPA1L2,SMARCA1,EI24,ADAM9,PTTG1IP,RAD18,RRH,FCHO2,RNF6,VBP1,RGS5,ALG5,SAPCD2,RNLS,MED6,ADRM1,ZNF22,BNIP1,TNFAIP1,SNRNP25,B3GALTL,KIAA1586,ZNF577,NKAIN4,HMGCR,HS3ST5,OCEL1,L3MBTL1,CTPS1,CDKN1C,ARL6,CAL…	GO:0006913:nucleocytoplasmic transport,GO:0051169:nuclear transport	38/394(0.0677)
OPC_M86	CA1,CMTM3,MIEF2,C10orf113,E2F8,ZNF214,CASP7,IQCA1,HBE1,NOP9,SH2D4A,SNIP1,C4orf46,SLC38A4,SPRY3,MEPCE,SALL2,OR2AG2,DCAF4L1,COL10A1,ALKBH2,FAM84A,IL26,ZNF184,VSIG1,LYSMD3,ZNF30,POLR2H,CNTFR,CAPRIN2,LURAP1L,ALG10,PIGH,LRRC28,EGLN3,JAG1,CDC42SE1,SIGMAR1,IL13RA2,IFI6,FAM120A,TMX3,GRB14,FZD5,CERS6,BNIP2,RASGRP1,ZFP2,PARP8,TLR4,TNIK,C1D,IL5RA,TRPC5,ZNF680,CCDC53,MYLIP,NUP35,GTF3A,SPDL1,DOCK7,LRRTM4,GLIS…	GO:0001952:regulation of cell-matrix adhesion,GO:0010810:regulation of cell-substrate adhesion	38/399(0.0861)
OPC_M58	GDPGP1,DCSTAMP,CYYR1,B3GALNT1,SLC22A24,ADSSL1,THBS1,RFC5,ST6GALNAC5,ACTA1,FNDC5,TSPAN2,VSX1,SPTSSB,AMOTL1,VAV3,SLC38A11,FAM78B,NOTCH2,B3GALT5,FAM92A1,EID2,SULF2,FBXO5,FBLN7,LRRC29,GPHB5,PCDH7,MAPK7,CCNE1,HEATR1,PCSK2,IER3IP1,COL21A1,TMPRSS5,TTF1,TSTD2,DPY19L3,RASSF1,ZFPM2,ASNSD1,IFIH1,SHROOM3,TRERF1,EEF1E1,TRHR,SPATA5L1,DPT,TTC13,DCLRE1A,TRIP6,RNF180,GSTM5,LRP8,LINC00238,MIPOL1,TSNAX,MDGA2,KCNA2,…	GO:0030027:lamellipodium	39/415(0.0952)
