# Supplementary material for: Shared and Cell-Type-Specific Gene Expression Patterns Associated With Autism Revealed by Integrative Regularized Non-Negative Matrix Factorization
Source: Front Genet. 2022 May 11;13:865371. doi: 10.3389/fgene.2022.865371 (PMC9130660; doi:10.3389/fgene.2022.865371)
Supplement: Supplementary file 2 [file Table3.XLSX]

## Sheet: GABA
module	active_gene	goterm	asd_p.adj
GABA_M91	ADAMTS17,BTBD11,PPARGC1A,DLGAP2,ADCY1,AGBL4,TMEM132C,KAZN,PLXNA4,ERC2,FMN1,ANK1,DPP10,SHISA9,KIAA1217,STXBP5L,SYN2,FGF12,ANKRD18A,SNRPN,FRMD5,HECW1,DLC1,LDLRAD4,ENOX1,PRKCA,FBLN7,RPS6KA2,TRPC5,DLGAP1,CEMIP,FAM78B,RUNX2,ETV6,FAM19A2,PLCL1,ZNF804A,FAM81A,NDST3,TMEM108,ATRNL1,KCNAB1,LDB2,UBE3A,NWD2,MYO5B,RNF130,GABRG3,DTNA,PAPPA,SLC44A5,OPCML,MEIKIN,ESRRG,SLC9A9,NHS,ASTN2,ASIC2,FAM189A1,XYLT1,PRKG1,…	GO:0030201:heparan sulfate proteoglycan metabolic process,GO:0072080:nephron tubule development,GO:0072009:nephron epithelium development	113/752(9.72e-23)
GABA_M14	SEMA3C,PCDH18,PEX5L,ARHGAP18,ARPP21,CSGALNACT1,MARCH1,SYT10,SRGAP1,PRR16,KCNH7,CHSY3,ATP2B4,SDK1,FAT4,LPPR1,LMO3,EGF,GRM7,PTGFR,KCTD8,SLC5A4,PSD3,TEX9,NCAM2,FRMPD4,FAM133A,ADARB2,PEG10,PLD5,GRIK2,KIAA1549L,STARD13,FAM19A1,TMTC2,COL21A1,SLC1A2,NRXN1,SCN5A,AFF2,SORCS3,GALNT13,ADAMTSL1,LAMA2,SNTG1,RYR3,NETO2,MN1,CALB2,MTUS2,THSD7A,CACNA1E,PDE1C,RGS12,AK5,PROX1,GRID2,CHRM3,EPHA7,CNTN3,CTGF,CNTN4,PLS3…	GO:0035176:social behavior,GO:0051703:intraspecies interaction between organisms,GO:0050922:negative regulation of chemotaxis	104/706(7.01e-20)
GABA_M42	CTNNA2,EDNRA,SLC9A2,ADGRG6,SYT9,RYR2,RAB31,PCDH11X,PLCH1,GRIK1,PTPRR,ADAMTSL3,KCNJ5,LRRK2,PCDH15,STK32A,ADRA2A,PDE1C,SPARCL1,SIDT1,PCDH11Y,TENM1,NETO1,NHSL2,UST,ROBO1,CACNA2D3,RALYL,MGAT4C,PHACTR2,BCL11A,ROBO2,ST6GALNAC5,ASTN2,SATB1,COL9A1,GRIN3A,L3MBTL4,RAPGEF5,GRIK3,OTOF,NPAS3,PAWR,RSPO2,EML5,GRAMD3,TRB,FRMD3,GAP43,PCSK5,CNTN4,GRIA3,FGF1,TENM2,SYNPR,DAPK1,RUNX1T1,SLC24A2,ITGA1,RASGRF2,C3orf58,M…	GO:0021879:forebrain neuron differentiation,GO:0044291:cell-cell contact zone,GO:0021872:forebrain generation of neurons	104/706(7.01e-20)
GABA_M7	SLC7A11,ALCAM,OLFM3,EDIL3,KCNT2,COL11A1,ADRA1B,LRRC63,TMEM100,KCNG2,CLSTN2,FAM126A,CHRNA2,LYPD1,DPYSL3,CALB2,HS6ST3,B4GALT6,ARHGAP28,GALNTL6,SDC2,ZMAT4,SYTL2,ONECUT2,LRP1B,NPAS3,FBXW7,MYBPHL,ARPP21,NLGN1,C5orf30,COBLL1,HDAC9,BMP4,SSTR1,MLIP,PDE7B,RGS12,PPP1R1C,CNTNAP4,DPF3,EPHB1,PCDH9,KCNQ5,CPE,ANGPT1,CDH20,CSMD1,CCDC85A,ADARB2,EFEMP1,TMEM178A,CDH8,ENTPD3,FAT3,SOX8,HTR4,ASIC2,TTN,GRIN2A,LMOD3,TNS…	GO:0005237:inhibitory extracellular ligand-gated ion channel activity,GO:0099095:ligand-gated anion channel activity,GO:0034707:chloride channel complex,GO:0060191:regulation of lipase activity,GO:0055013:cardiac muscle cell development,GO:0055006:cardiac cell development,GO:0055007:cardiac muscle cell differentiation,GO:0002027:regulation of heart rate,GO:0003300:cardiac muscle hypertrophy,GO:00…	96/645(2.11e-18)
GABA_M95	RGS6,ABI3BP,SMOC1,NELL1,PDE3A,MCTP2,PROS1,PTH2R,SLC35F3,SEMA6D,MYLIP,SLC22A3,NELL2,VIP,SNTG1,HS3ST3B1,CCNG2,CHRNA2,PTHLH,PIK3R1,NR3C2,CHST15,VWDE,EPHB1,DSCAM,DNAH14,PCP4,CDH10,BSPRY,SRPX2,LRFN2,HTRA1,KCNN3,TP53I11,DCLK1,GPR149,CRH,ASIC4,CHD7,CNTN6,LOXHD1,PTPRD,THSD7A,OLFM3,CPNE2,PTPRE,PPP1R1C,C14orf37,MAF,SMYD2,RGS8,PTK2B,HEPACAM,C3orf70,RAMP1,COL12A1,BICC1,HSD11B2,SEZ6L,SEMA5A,PTER,SYNPR,LRRC3B,…	GO:1903725:regulation of phospholipid metabolic process,GO:0042471:ear morphogenesis,GO:0051897:positive regulation of protein kinase B signaling,GO:0048469:cell maturation	92/604(3.26e-18)
GABA_M5	FAM19A1,SORCS1,ADAM33,ARHGAP36,RXRG,COL16A1,CD36,BCAS1,COBLL1,GNAT3,NTN4,CXCL14,PCSK2,CNTN5,FOXO1,ASIC2,CNTNAP4,LRRN3,SIPA1L2,OCA2,CHST11,GNG12,ZNF385B,PDE7B,CA10,KALRN,RGMB,EFEMP1,DOK6,FSTL5,C8orf34,NDST4,TSHZ2,CHL1,CDH9,SLCO3A1,MAML3,INPP4B,CHSY3,RPS6KA5,COL21A1,EGFR,PRICKLE2,NELL2,TMEM108,HTR3B,DAB1,GREM1,COL12A1,SLC8A1,VIM,SYT17,SLC7A14,RERG,IRAK3,VSTM2A,HS6ST3,SEMA6D,TTN,AVPR1A,EPHA4,KCTD15,…	GO:0060042:retina morphogenesis in camera-type eye,GO:0034332:adherens junction organization,GO:0008277:regulation of G protein-coupled receptor signaling pathway,GO:2000377:regulation of reactive oxygen species metabolic process	86/622(4.02e-14)
GABA_M40	ZBTB20,NOX4,TSHZ2,FIGN,RGS8,NRP1,PPAPDC1A,FAM126A,AREG,DSEL,GALNT13,C8orf34,SCG2,BMPER,TYR,SDK1,KCNT2,GRM7,CDH20,CSMD1,LRP1B,NRXN1,NR3C1,MAPK4,ARHGAP18,AK5,PLXNA4,GPR149,DSCAM,NECAB1,FNDC3A,SLC24A3,SCGN,RGS13,PLD5,GALNTL6,LRRC16A,DDX58,RGS12,CMTM8,NEDD4L,SEMA5A,PTHLH,PCDH8,TMEM35,BTG1,KCNG2,TRAF5,CTGF,VWC2L,PDE10A,CHST11,SLITRK4,CCDC80,COL19A1,EGFR,FOXO1,ANKRD28,RGS16,GDA,LHFP,NETO2,TPD52L1,CA10,…	GO:0097366:response to bronchodilator,GO:2001236:regulation of extrinsic apoptotic signaling pathway,GO:0006493:protein O-linked glycosylation,GO:0046620:regulation of organ growth	87/653(2.62e-13)
GABA_M36	RYR3,KCNIP4,ARAP2,HTR1E,LINGO2,LHFP,THSD7A,EXPH5,HTR2C,OLFM3,ARPP21,LRP4,TSHZ2,RERG,CNTN3,PCDH7,KCNH7,MAPK4,L3MBTL4,SLIT1,LRRC1,DPF3,LRRC3B,AK5,PTPRZ1,PTGDS,SLC24A3,DSCAM,PXDN,NLGN1,CSMD1,CRIM1,LRFN2,CHD7,OLFM1,RGS17,EFEMP1,ADAMTS1,STARD13,ACSM4,LRRC4C,ENPEP,CXCL12,NRXN1,PROX1,SLC5A8,GRM7,GALNT13,MTUS2,EPHA4,SNTG2,COL9A1,CMYA5,ASIC4,CPE,PMP22,COL27A1,BRINP1,CHN2,SEZ6L,CHRM2,C6orf141,SUSD4,ZNF804A…	GO:0008238:exopeptidase activity	87/660(5.06e-13)
GABA_M28	SGCZ,CDH12,CRYBG3,DGKG,KIAA1211L,CALB1,KIRREL3,CMTM8,GRID2,DKK2,MAP3K5,SEMA3E,NCAM2,PTK2B,MAN1A1,PDE4B,RNF152,PLA2G7,COL19A1,GRIK1,SNED1,COL6A1,NOS1AP,SLC45A2,SLC24A4,CBLN4,ZNF385B,CALD1,ROBO2,STK4,CTNNAL1,RCAN1,COL25A1,ADAM12,OR2AG2,SORBS2,KIF26B,CDH8,KIZ,PACRG,PCLO,KCNH1,HERPUD2,MKX,NTM,ILDR2,SYTL5,PCSK6,CACNG5,RASGRF2,CUX2,CDH18,NEGR1,B3GALT1,PCDH7,LAMB1,ETV6,DAB1,KAZN,EPB41L2,AHR,CHN2,SYN3,NR…	GO:0034404:nucleobase-containing small molecule biosynthetic process,GO:0016339:calcium-dependent cell-cell adhesion via plasma membrane cell adhesion molecules,GO:0030864:cortical actin cytoskeleton	93/736(6.64e-13)
GABA_M75	RGS5,SLC9A9,FRZB,HTR4,C18orf42,NEK7,TMEM132C,ELL2,NDST3,MRE11A,MMP16,ST6GALNAC3,SSFA2,NWD2,PDGFC,CDH7,FMN1,KCND2,CUX2,TM6SF1,GLIPR1,CEMIP,SAT1,KLF12,MYO5B,SERPINI1,LRRTM4,TENM3,EPHA6,SOX5,SPARCL1,SLC26A4,RGS4,CHN1,WFDC2,EDIL3,NXPH1,SESN3,RAB27B,CBLB,SDK1,ZNF804A,ST8SIA4,TMEM26,KIRREL3,MTMR6,ERBB4,SGCZ,SEMA3D,SYTL5,NEGR1,C8orf4,SOX6,LANCL1,SORL1,MEF2C,SERPINI2,TMEM155,CTSC,FAM3C,RPS6KA2,ZNF493,CDH…	GO:0034637:cellular carbohydrate biosynthetic process	86/840(8.35e-07)
GABA_M57	DDR2,SORCS3,ITGB8,WIF1,COL16A1,IL1RAPL2,SEZ6L,RGCC,FGF10,LACC1,FABP7,PAX6,MAML2,MGAT5,CDH24,SOX9,ANGPTL2,PBX3,MAN1A1,ATP2B4,CXCL14,MAML3,SYT6,RAC2,DGKH,BMPER,PLSCR4,SGCD,SEMA6D,RBMS3,WNT7A,UBE2QL1,B3GALT1,NKAIN2,BCHE,PCED1B,ZNF385D,PLD5,ENOX1,PDZRN4,PBX1,FAM107A,IGFBP3,SLC35F4,ALK,PRR16,SLIT3,PCDH9,CA4,CHL1,CCDC85A,SPATA13,DGKB,ZNF804B,CCK,NRXN1,CXorf57,EPHA5,C1orf61,ADARB2,RALYL,BTG2,PALMD,L3MBT…	GO:0009798:axis specification	76/708(9.98e-07)
GABA_M97	CNR1,CCK,LIX1,CRH,PLS3,KCNQ5,LCA5,MLIP,CAMK4,SGCD,EPS8,CAMK2D,WWP1,SULF2,NABP1,SCN7A,ITGB8,PID1,NECAB1,CDH11,CYYR1,PRKD1,NPAS3,CARTPT,PCDH10,TSPAN12,LPL,CCDC85A,CNTN5,PLCXD3,ADRA1D,GABRG2,GRIP1,HCRTR2,SORCS3,PLCB4,LMO3,IGF1,HTR1F,VWC2L,ROBO2,PCSK2,CDH8,LRRC39,PDE3A,ANKRD50,SORCS1,GABRA2,NR3C2,MARCH11,B3GALT1,GABRG1,COL12A1,TSPAN5,KCNQ3,KCNJ3,PCDH8,PCP4,VIP,AP1S2,CHL1,SYT6,HTR3A,ADARB2,ASIC2,EGLN3…	GO:0050433:regulation of catecholamine secretion,GO:0050432:catecholamine secretion,GO:0014046:dopamine secretion,GO:0014059:regulation of dopamine secretion,GO:0015872:dopamine transport,GO:0006906:vesicle fusion,GO:0048284:organelle fusion,GO:1903350:response to dopamine,GO:0007631:feeding behavior,GO:0050731:positive regulation of peptidyl-tyrosine phosphorylation,GO:0006109:regulation of carb…	71/689(1.83e-05)
GABA_M6	RIT2,FAM150B,ANKRD34B,SLIT3,TNC,PALMD,FSTL4,COL2A1,CHRM2,SLIT2,WFDC1,CPED1,OR14A16,SRPK3,LGR5,CREB5,ZNF804B,PAMR1,MYO7A,TRPM3,LRIG3,TCTEX1D1,PHLDB2,MYBPC1,SULT1C2,GLIS3,GULP1,C21orf62,KHDRBS2,UNC5D,PLCXD3,HTR4,SLC35A2,GAS2,BDH2,DOK6,ZNF83,SLC5A8,IGDCC4,PDGFC,PCDH17,ASIC2,PVRL3,FAM19A2,COL27A1,SLC2A13,GPR149,FGF12,G6PC2,HSPB8,LRRTM4,MAN1A2,MPPED2,SERPINB1,MAMLD1,KLRC1,NOTCH1,TRPC4,CDH11,PTGS1,PCSK…	GO:0003281:ventricular septum development,GO:0060411:cardiac septum morphogenesis,GO:0003151:outflow tract morphogenesis,GO:0003279:cardiac septum development,GO:0048704:embryonic skeletal system morphogenesis,GO:0010633:negative regulation of epithelial cell migration,GO:0007548:sex differentiation,GO:0046545:development of primary female sexual characteristics	64/669(0.00107)
GABA_M18	PVALB,SULF1,FLRT3,SPARCL1,C8orf4,PPIP5K2,DPP10,PLCL1,MYO1B,TM6SF1,HS3ST1,SAMD13,ATRNL1,PHLDB2,TAC1,PCDH9,RHOBTB3,ZNF804A,HS3ST2,PTPN13,KCNC2,LANCL1,EAF2,CDH7,SLC15A2,ESRRG,HMGN3,RBM20,PPARGC1A,TENM1,ERBB4,PLXNC1,POSTN,SAT1,SLC4A10,SOX5,DNAJC21,CTSL,EXTL2,KCNK1,MEF2C,SLC9A9,PAPOLA,MMP16,LBH,ST8SIA1,BDH2,ZNF385D,HS6ST3,ADARB1,IL1RAPL1,EOGT,EPHA3,MYO16,CRTAC1,ZFPM2,ELMO1,IQCB1,NARS,CDH18,DPP4,CLIP4,…	GO:0005778:peroxisomal membrane,GO:0031903:microbody membrane,GO:0003713:transcription coactivator activity,GO:0005777:peroxisome,GO:0042579:microbody,GO:1901863:positive regulation of muscle tissue development	77/860(0.00137)

## Sheet: Gluta
module	active_gene	goterm	asd_p.adj
Gluta_M51	THEMIS,LRP1B,MCTP1,NCAM2,SOX5,ROBO1,CSGALNACT1,SLC35F3,IL33,CNTN4,PRKD1,DCHS2,RIT2,CNTN6,CCK,ESRRG,UNC5C,COL19A1,EFNA5,ZNF804B,SLC35F1,PDGFC,CTNNA2,GRIK3,KCTD16,GRM1,NRG1,TMEM132D,NETO1,GRIA1,SYN3,ADAMTS3,PRRX1,DKK2,DACH1,POU6F2,KIAA1958,FRMD6,KCNH7,CDH6,GALNT14,MOXD1,NFIA,CDH12,RUNX1T1,ARHGAP18,PEX5L,CADPS,DOK6,PXDN,KCNT2,SEC24D,PTPRK,PLA2G7,AK5,DGKI,SORCS1,CHST9,PLXDC2,CA10,FIGN,COL24A1,SYT1,SG…	GO:1990090:cellular response to nerve growth factor stimulus,GO:0046785:microtubule polymerization,GO:0031110:regulation of microtubule polymerization or depolymerization,GO:0045913:positive regulation of carbohydrate metabolic process,GO:0050848:regulation of calcium-mediated signaling,GO:0033138:positive regulation of peptidyl-serine phosphorylation,GO:0033135:regulation of peptidyl-serine phos…	122/760(8.53e-28)
Gluta_M34	TSHZ2,ABCA4,GOLIM4,DCC,IL1RAPL2,LOXHD1,RARB,INPP4B,LYPD6B,PLCXD3,SLC22A25,TOX,SCARA3,RORA,SLC22A24,CNTN5,COBLL1,SLC44A5,VWC2L,PAPSS2,ANXA1,TSHZ3,ALCAM,CNTNAP4,SLC22A10,HTR1F,PTCHD4,EDIL3,MET,RASSF4,FAM19A2,LAMA4,DPY19L3,BACH2,POU6F2,KHDRBS2,RORB,PALM2,ST8SIA4,FRMD5,KCND3,MAGI3,FOXP2,VWC2,IL1RAP,CNTNAP2,UNC5D,COL5A1,PELI2,SCN9A,FSTL4,SLC38A11,TPBG,SLC5A4,KIF16B,SPATS2L,NHS,CTNNA2,FSTL5,COL6A1,CFAP…	GO:0070851:growth factor receptor binding	116/702(2.42e-27)
Gluta_M42	MKX,PRKG1,PDE1C,TMTC4,RXFP1,SORCS3,PTPRZ1,DNER,SLC12A7,CALD1,TRABD2A,CNTN5,PCDH7,FSTL4,SORCS1,CCDC85A,LRRK1,EPHA3,SLC9A9,CDH10,PLOD2,KCNC2,GRIK3,GLIPR1,KCNK2,LRP1B,CPNE4,TENM4,NCALD,RNF182,IL1RAPL2,KLF12,TMTC2,CNTN3,FNBP1L,PDE4B,ASAP2,ARSJ,CAMK2D,PHACTR1,NETO1,PTCHD4,FSTL5,COL11A1,FAM3C,PID1,SYNDIG1,CEMIP,CLSTN2,SULF2,NYAP2,SEMA3E,ST6GALNAC3,ATP1B2,GABRG3,SAMD5,RORB,OR1L8,KLHL5,ASPM,PTPRM,KLHL32,…	GO:0015459:potassium channel regulator activity,GO:2000649:regulation of sodium ion transmembrane transporter activity	110/662(7.08e-26)
Gluta_M92	ADAMTSL1,SULF1,MCC,TRPM3,SEMA3E,SEMA5A,DLC1,RYR3,KIAA1217,HS3ST4,NRP1,ANKRD18A,TRPC6,SDK1,MEIS2,COL24A1,B3GALTL,TLE4,LUZP2,TMEFF2,TENM1,ABCB1,ASIC2,FILIP1,DPP10,TIAM1,GNAL,RSPO2,KCNH5,SLC8A1,ROBO2,DSCAML1,SLC35F1,SNTG2,GRIK3,ANTXR1,VANGL2,ZFPM2,GRIK4,GRM8,CAV1,SLC4A4,MDGA2,LRP8,SEC24D,LRP1B,SRGAP1,GHR,SYNPO2,BMP3,PDE1A,PDE4B,CLSTN2,KCNH7,C8orf34,ADCY1,ERBB4,SLIT1,MCTP1,PTGFR,SYT6,PCDH15,SGCZ,ROBO…	GO:0034446:substrate adhesion-dependent cell spreading,GO:0010522:regulation of calcium ion transport into cytosol,GO:0043279:response to alkaloid	102/600(1.7e-24)
Gluta_M10	RGS6,GPC6,CUX2,PDZD2,LRRTM4,FREM3,RCAN2,ONECUT2,SGCD,ST6GALNAC5,GLIS3,GYPB,HS6ST3,RGS7,NPAS3,GALNT18,PVRL3,NTRK3,CDH22,SEMA6D,SLC4A4,DGKB,HTR4,MAPK4,FAM19A1,BICC1,TENM2,LRRC2,MPPED2,TEK,LINGO2,GULP1,KCTD1,LDB2,RASGRF2,CNTN4,MED12L,KCNN2,GRIA4,TMEM132D,RFTN1,BRINP2,GALNT13,CA10,FLRT2,PAMR1,ZBTB7C,HDAC9,LDLRAD4,IL1RAPL1,ZSWIM6,NWD2,NLK,PLCL1,GRIN2B,ATRNL1,CACNG3,NOL4,IGSF11,DLGAP2,KCTD16,KIRREL3,NC…	GO:0098815:modulation of excitatory postsynaptic potential	117/801(1.36e-22)
Gluta_M32	SV2C,TXK,TOX3,RIT2,NOX4,PPARGC1A,GLIS3,TYR,NRG1,TOX2,MYO16,VAV3,ESRRG,NEFM,LCP2,SPOCK3,KAZN,ANKRD29,TMEM132C,COL5A2,PTPRM,ARHGAP26,PLXNA4,FIGN,PLA2R1,SLC35F3,COL6A1,CA10,TMPRSS11D,ANO4,SHROOM3,CAMKMT,COL24A1,SGCD,CDH18,ITPR2,CDH20,RAB3C,LAMA4,SNRPN,FSTL4,QRFPR,SMPX,CDHR3,DCC,COL18A1,CERS6,TENM4,VAMP1,TSPAN5,FAM135B,NTM,PRUNE2,NHS,NELL1,PEX5L,ENPEP,CHST9,LSAMP,EPHA6,HDAC9,SCN1A,SULF2,GAS2,HCN1,SUS…	GO:0060997:dendritic spine morphogenesis,GO:1900006:positive regulation of dendrite development,GO:0015297:antiporter activity,GO:0048010:vascular endothelial growth factor receptor signaling pathway	107/693(2.78e-22)
Gluta_M26	NTNG1,ADCY8,CLMN,TRHDE,CNTNAP5,LPP,ARL15,PRSS12,LRRC4C,FGF13,COL5A2,COBLL1,UNC5D,MAST4,CCDC68,CARTPT,PTPRT,SEMA6A,LAMA2,SPHKAP,ADARB2,GRB14,GRM7,CA10,SCRG1,CDH20,L3MBTL4,UNC13C,TRAF5,TCERG1L,SLC38A11,TRPS1,CUX2,GRM3,PCED1B,DCC,CNTN5,RORA,PTPRZ1,PARM1,EPHA6,NYAP2,CDHR3,ADGRF5,BTNL9,MOB3B,ROBO2,SMARCA2,CSMD2,ADAMTS9,PLA2R1,FAM19A1,FMN1,CALB1,UST,PTPRM,KCNH5,PTPRK,UNC5C,LPCAT2,LDLRAD4,MYO16,RIT2,SAM…	GO:0099084:postsynaptic specialization organization,GO:0099068:postsynapse assembly,GO:0097106:postsynaptic density organization,GO:0061515:myeloid cell development,GO:0001837:epithelial to mesenchymal transition	97/627(6.76e-20)
Gluta_M41	COL5A2,GULP1,NTNG1,LAMA2,SYT10,ADGRF5,GLIS3,ZBBX,PTPRK,GLRA3,FAM162B,OPRM1,ROS1,ARHGAP28,PLS3,SEMA6A,UNC5D,NECAB1,LPL,CNTNAP2,ZNF521,LHFP,CAV2,NR3C2,HDAC9,RIT2,ANO3,RFX3,TRPS1,CALB1,HS6ST3,CDH8,FABP7,LPP,FRMD6,MAST4,SNTG1,LRRC4C,TES,CHRDL1,GAB1,CAPS2,TPK1,WWC2,GRB14,KCNA3,SYNPR,SCRG1,GRM8,FAM13A,ANTXR2,KCNB2,EFNA5,MET,GRM3,RAPGEF5,MED12L,PAG1,EVI5,PARP8,CUX2,FLRT2,PLCL1,MARCH1,ZEB1,ONECUT2,MPDZ,K…	GO:0005546:phosphatidylinositol-4,5-bisphosphate binding,GO:0043178:alcohol binding,GO:0034766:negative regulation of ion transmembrane transport,GO:0051015:actin filament binding	102/692(1.91e-19)
Gluta_M99	PXDN,C8orf34,NFIA,DGKG,EFEMP1,TENM3,MYO16,CNR1,RUNX1T1,SLIT3,CFLAR,ROBO2,PPP4R4,RPS6KA5,RAVER2,PTPRK,TRIQK,CACNA1E,SGCZ,BRINP3,SNTG2,GRIA1,ZHX2,GRIK3,MCTP1,NCAM2,QKI,DAB1,OPRK1,WISP1,PTER,SNED1,PELI1,CNTN4,TOX3,NTM,FHOD3,ATP2B4,FAM65B,THEMIS,ETV6,TMEM108,MYOM2,SOX5,FRMD6,SLC7A14,SYT17,NOS1AP,GRID2,DNAH14,NR2F2,AFF2,DPYD,CEP112,GREM1,GNG2,C4orf32,KCTD16,DCN,CDH9,CLEC19A,SHISA9,TIMP2,ITGB8,COL19A1,…	GO:0035235:ionotropic glutamate receptor signaling pathway,GO:0004970:ionotropic glutamate receptor activity	95/669(1.05e-16)
Gluta_M25	ITGA1,PCSK5,SEMA3D,MDFIC,DLC1,ITPR2,NPFFR2,KIAA1217,MARCH1,NFIA,ASTN2,CTGF,ROBO2,SEMA3C,PCDH11X,TLE4,AMOTL1,ROS1,GARNL3,OLFML2B,DGKH,FILIP1,GALR1,PCOLCE2,HS3ST4,MCTP2,LINC01314,RARRES2,ADRA1A,VWA5A,FUT9,EDNRA,XKR4,EPHA5,ARSJ,DDR2,RBM20,TENM3,KLHL5,B3GALT2,NFIB,TRPS1,DACH1,TENM1,OSBPL3,BARD1,ADAMTSL3,PIWIL4,SEZ6L,DOCK4,TNIK,RXFP1,CDH9,GRAMD3,MCC,MDGA2,SEMA3E,PTCHD4,QRFPR,ETV1,ZBTB7C,TMEFF2,BRINP3,…	GO:0042310:vasoconstriction,GO:0097756:negative regulation of blood vessel diameter,GO:0001653:peptide receptor activity,GO:0007189:adenylate cyclase-activating G protein-coupled receptor signaling pathway,GO:0043535:regulation of blood vessel endothelial cell migration	85/558(1.31e-16)
Gluta_M38	CCDC168,SLC38A11,TEX30,NOTCH2,COBLL1,VWC2L,GRB7,PLCH1,GABRG1,TRHDE,NGB,RORB,PTGFRN,DPF3,GMNC,KCNH5,ZBTB7C,DCC,CCDC68,PTCHD4,BCAR3,UBE2E3,MTMR11,LRMP,FGF10,BARD1,IL1RAP,DPY19L1,METTL21C,POU6F2,MB21D2,CDH8,IGSF3,PTPRT,FSTL5,MRAP2,RHOJ,KCND2,PARM1,PLCXD3,SNTG1,TNNT2,CXXC4,SLC35F1,ANO3,KIF16B,FAM19A2,HTR1F,SLC44A5,CYP26B1,SOX5,ANKRD55,TSHZ2,ST6GAL2,GOLIM4,BMPER,TWIST2,KIAA1324L,FRMD5,ENOX1,MLLT3,CNTN…	GO:0007214:gamma-aminobutyric acid signaling pathway,GO:0030276:clathrin binding,GO:0086002:cardiac muscle cell action potential involved in contraction,GO:0000123:histone acetyltransferase complex,GO:0030316:osteoclast differentiation	97/750(2.9e-14)
Gluta_M16	NPNT,PHACTR2,PLAGL1,ANKRD34B,GRIK2,CHRNA1,BARX2,SPHKAP,TLL1,CHI3L1,GALR1,CDH7,KCNT2,C10orf90,ZBBX,UTRN,BRINP3,ADAMTSL1,CADPS2,MAPKAPK2,KLF12,APOD,CDH20,TPK1,EPHB1,ARSJ,AFP,SCN5A,NYAP2,MOB3B,GPRIN3,CHN2,PTTG1,GABRA1,CCDC68,GRID2,CDH8,NTN4,PTPRT,PARM1,GPR161,CCDC85A,NTNG1,RORA,SEMA6A,SEMA6D,GRM7,SCG2,GDF10,ST8SIA1,PDE3B,LNX2,ELOVL5,SLITRK4,SLIT2,EPHA6,HTR2A,KIAA1456,PARP12,NHLH2,ZMAT4,PCP4L1,OTOL1,…	GO:0033218:amide binding,GO:0050730:regulation of peptidyl-tyrosine phosphorylation	88/645(3.85e-14)
Gluta_M4	MEGF10,MARCH3,HS3ST3B1,LYPD6B,GABRG1,PKD2L1,RARB,IL1RAPL2,VCAN,ANXA1,PAPSS2,NKAIN3,CNTNAP4,TWIST2,ALCAM,C1R,DCC,TSHZ2,RASSF4,RORB,FSTL5,FAM19A2,PLCXD3,COBLL1,CD24,ABI3BP,VWC2L,HES1,KCNH5,EPHA3,FOXP2,TOX,ASPH,KCNAB1,LRMP,SLC44A5,PCDH20,GPR65,KIF16B,CCDC68,HTR1F,TMTC2,FNBP1L,ENOX1,PPFIBP1,EDIL3,GOLIM4,SATB1,DNAJC1,CNTN5,LRRN1,PDZRN3,BCAR3,FGF10,SLC22A25,PARP10,UBE2E3,ARHGEF26,CEMIP,KLHL32,KCNA4,SLC…	GO:0004553:hydrolase activity, hydrolyzing O-glycosyl compounds,GO:0016798:hydrolase activity, acting on glycosyl bonds	91/703(3.12e-13)
Gluta_M15	HCRTR2,VCAN,MITF,CTGF,SGCZ,SLC15A5,PCSK5,UTRN,TENM1,KIAA1217,SPHKAP,LYPD1,KCNK2,PITPNC1,PTN,RYR3,ADGRG6,CALB2,CDH24,PDZRN4,HS3ST4,MGAT4C,AMOTL1,COL19A1,RAB3B,FRMD3,PCDH15,PCDH11X,PDLIM3,CABP7,LMO3,NOTCH1,OSBPL3,ADD3,TENM3,DCHS2,BCL11B,DGKD,ROBO2,HAPLN1,ADAMTSL1,CNTNAP5,TLE4,PIWIL4,B2M,RNF152,DAB2,NPNT,CDH10,CDH11,SORCS3,ADAMTSL3,GRAMD3,FRAS1,FAT4,IL15,DSCAML1,LHFPL3,CDH6,NHLH2,GRID2,XKR4,ANKRD6,N…	GO:0017015:regulation of transforming growth factor beta receptor signaling pathway,GO:0006066:alcohol metabolic process,GO:0001936:regulation of endothelial cell proliferation	69/477(6.6e-12)
Gluta_M37	GAS2L3,RGS12,ZNF804B,CACHD1,NR4A2,GBE1,ZNF804A,STT3B,ST8SIA2,CHST11,ITGB8,NKAIN3,MGAT5,SFMBT2,SMYD1,SYNPR,WISP1,CPNE4,CRTAC1,DCSTAMP,CNTN6,GALNT14,SORBS2,KCTD16,TENM3,KLHL1,TMEM132D,MYOM2,UNC5C,ADAMTS19,CADPS2,SLCO2A1,LSAMP,SEMA6D,ERC2,FRAS1,ELOVL7,ANXA1,TRPC5,THEMIS,FAM110B,CD52,RASGRP1,DOK6,TRHDE,GNG2,GNB4,TRPC4,SYTL5,CADPS,CNTN4,FAM126A,SPOCK1,SPOCK3,KCNC2,SOX5,GPR63,AFF2,FHOD3,CACNA1E,SAMD3,E…	GO:0048259:regulation of receptor-mediated endocytosis,GO:0008237:metallopeptidase activity	69/489(2.31e-11)
Gluta_M45	KCNG2,FAM126A,ELAVL2,SORCS1,HS3ST2,OR1L8,HTR4,COL24A1,CLEC19A,DPP10,CPNE4,FSTL5,PID1,TMTC1,GRM8,ADTRP,ROBO2,PDE1A,MUM1L1,CNTN3,FAM135B,EMB,SMYD2,DNAH14,SSTR2,PRUNE2,MKX,PDE4B,SLIT3,CLSTN2,LRP1B,TMEFF2,CNR1,COL21A1,PHACTR1,MBOAT2,CALD1,CENPF,MSMO1,TEAD1,NFIB,FAM13C,TMEM232,GPATCH2,NRXN3,FIGN,TRPA1,CD24,MCTP1,SNCAIP,CTNNA2,ANO3,SGK1,LPCAT2,AHNAK2,RXFP1,OPCML,ADGRL2,KCNAB1,SNCA,BHMT,NRG1,CNTN6,ARHGA…	GO:0048278:vesicle docking,GO:0048864:stem cell development,GO:1904063:negative regulation of cation transmembrane transport	88/781(3.38e-09)
Gluta_M63	POSTN,MCTP2,PLD5,SYTL5,SMYD1,S100A10,OLFML2B,RGS12,PPP1R1A,LAYN,THTPA,ERCC4,FBXW8,SYNPR,NR4A2,GFRA1,PTGER3,HGF,GALNT14,ITPKB,CRTAC1,ITGB8,FRAS1,RNF152,GNG2,KLHL1,SPOCK3,SPOCK1,SORBS2,UNC5C,SEMA6D,DSCAML1,TRPC5,SYT10,ZNF804A,KCNIP2,RPL31,ITGA11,NWD2,MOXD1,TRPC4,GNB4,MGAT5,SOCS2,RIT2,KCTD16,ZNF804B,GDPD5,ERC2,CCNI,RERG,ALK,AKR1C1,FAP,RPL3,MAGI3,DACH1,CSGALNACT1,MAMDC2,LSAMP,CADPS,NRG1,SULF1,CAPN13,…	GO:0000187:activation of MAPK activity,GO:0010811:positive regulation of cell-substrate adhesion	51/456(0.000118)
Gluta_M64	NLGN4Y,C9orf84,ZNF365,PCDH11Y,GAB1,UTP23,ITGB3BP,FGFR1OP2,UPP2,PLEKHA1,C2orf88,C8orf88,FAM13A,SORT1,ZSCAN31,ZNF189,TMEM232,PIK3CA,RAPGEF2,ATP6AP1L,MIPOL1,EIF1AY,SLC5A4,WDR78,TMPRSS11D,IRAK1BP1,PARP8,PAPOLA,UMAD1,CC2D2A,MEIKIN,SH3GL2,MARCH7,LSMEM1,COL28A1,CLK1,A2M,PURG,RGS5,RBM41,SLC5A3,CPO,GCFC2,DSE,CGGBP1,ZBTB16,NXPE1,ZNF138,TMEM106B,UBL3,PYROXD2,ANKRD42,SPAG16,LRRC58,CDH18,ABCA6,SLC38A2,WIPF3,L…	GO:0030670:phagocytic vesicle membrane	82/1055(0.0956)

## Sheet: Oli
module	active_gene	.goterm		asd_p.adj
Oli_M60	IPO4,C16orf86,LSMEM1,MCM4,BRF2,ZKSCAN2,FNDC5,EDN1,INTS5,ACP2,SRPRB,PRG4,GRIN2A,FGF11,AP1S2,FGF20,RAB18,UCK1,ZDBF2,GMPR2,PHLDA3,KCNH7,SLC16A4,NLRP2P,METTL25,LINC00238,BCO2,LEAP2,PCP4,PLP2,C8orf37,TOPORS,VCPKMT,AQP4,MAGEH1,RIT1,ZNF575,LYAR,PDZD8,ZNF667,ARAF,DHRS11,CD53,EVI2A,C10orf90,NUDT16,CDK2AP2,FAM216B,NUP107,VANGL2,C11orf74,TRAF3IP3,ANKRD18B,FOS,DERL3,DFNB59,GALNT1,KLRC3,KLF15,ZNF843,BHLHB9,CS…	GO:0030500:regulation of bone mineralization		77/749(5.31e-06)

## Sheet: OPC
module	active_gene	goterm		asd_p.adj
OPC_M12	SNX33,ZNF311,LGI2,OR10AD1,CYB5D1,PTH1R,PVALB,KLHL14,NNMT,PLEKHS1,VAX2,PRRT4,FEZF2,PTGFR,CNGA3,SULT1C2,GDPD5,LOC100505478,RAI2,C16orf59,HPGD,NGF,FAM20A,GRB7,PLG,RGS8,ANKS4B,SAMD15,MUC19,LPAR4,RANBP3L,MCF2,EXPH5,TMEM35,IMPG2,PHLDB2,LRRC2,ARHGAP28,COL2A1,STEAP4,MOB3C,TGFB2,WISP3,PLSCR1,C9orf50,FAM155B,FGL1,PRSS3,HHLA1,LRRN4,HTR3B,CLVS2,CD53,PTPN14,PCOLCE2,HTR5A,TCTEX1D1,DPYSL3,PNOC,LVRN,ARX,C12orf75…	GO:0005319:lipid transporter activity		51/543(0.0153)
